# Supplementary material for: Nanosecond chain dynamics of single-stranded nucleic acids
Source: Nat Commun. 2024 Jul 17;15:6010. doi: 10.1038/s41467-024-50092-8 (PMC11255343; doi:10.1038/s41467-024-50092-8)
Supplement: Supplementary file 4 — Source Data [file 41467_2024_50092_MOESM4_ESM.xlsx]

## Sheet: Figure  1
	Panel a				Panel b					Panel c								Panel e												Panel f										Panel g
																		WLC Line		GC Line		SAWnu Line			Donor		Acceptor				GC	WLC	SAWnu	HCG	HCG BioEn			PMF HCG BioEn		HCGBioEn		WLC		SAWnu		GC
	Transfer efficiency	Number of events	binwidth		Tau(us)	G(AA)	G(DD)	G(AD)		LogTau(us)	G(AA)	LogTau(us)	G(DD)	LogTau(us)	G(AD)			Transfer efficiency	rel. Lifetime	Transfer efficiency	rel. Lifetime	Transfer efficiency	rel. Lifetime		Transfer efficiency	rel. Lifetime	Transfer efficiency	rel. Lifetime		r(nm)	P(r)	P(r)	P(r)	P(r)	P(r)		r(nm)	P(r)		Tau_cd/Tau_r	R/R0	Tau_cd/Tau_r	R/R0	Tau_cd/Tau_r	R/R0	Tau_cd/Tau_r	R/R0
	-0.1885	2	0.023		-0.099	0.985205	0.965831	0.992215		-10	0.267634	-10	0.262432	-9	0.682039			0.999727	0.00316706	0.99938	0.00730715	0.999743	0.00743414		0.533134	0.520823	0.533134	0.278174		0	0	0	0	6.59325e-05	0.000153783		1.2	4.99195		2.58796	0.539225	2.63889	0.494315	2.59977	0.523944	2.7089	0.406883
	-0.1655	3	0.023		-0.098	1.01605	1.01339	0.998272		-10	0.272137	-10	0.268339	-8.90032	0.680996			0.999708	0.00338483	0.999185	0.00950388	0.999663	0.00935388		0.480546	0.554257	0.480546	0.918622		0.01	2.06956e-06	1.80162e-06	3.57214e-07	6.90786e-05	0.000161076		1.21	4.97055		2.46473	0.572078	2.51323	0.523701	2.47597	0.554865	2.57991	0.432472
	-0.1425	7	0.023		-0.097	0.969068	0.987744	1.00663		-9.90309	0.255548	-9.90309	0.255678	-8.80024	0.709579			0.999687	0.00361717	0.998929	0.0123173	0.999561	0.0116631		0.551851	0.699535	0.551851	0.433746		0.02	8.27814e-06	7.2064e-06	1.69347e-06	7.23565e-05	0.000168672		1.22	4.94872		2.35269	0.603917	2.39899	0.552255	2.36342	0.584802	2.46264	0.457585
	-0.1195	26	0.023		-0.096	1.01591	0.99808	0.986518		-9.90309	0.244247	-9.90309	0.253151	-8.70006	0.720995			0.999665	0.003865	0.998593	0.0158956	0.999428	0.0144234		0.541364	0.617429	0.541364	0.648148		0.03	1.86254e-05	1.62141e-05	4.20847e-06	7.56345e-05	0.000176269		1.23	4.92729		2.2504	0.634634	2.29469	0.579919	2.26067	0.613684	2.35557	0.482173
	-0.0965	79	0.023		-0.095	0.993744	0.970368	0.999919		-9.80134	0.255196	-9.80134	0.260268	-8.60015	0.743829			0.999641	0.0041293	0.998155	0.0204092	0.999258	0.017702		0.630543	0.620989	0.630543	0.297476		0.04	3.31108e-05	2.88245e-05	8.02835e-06	7.92394e-05	0.000184616		1.24	4.90608		2.15664	0.664141	2.19907	0.606645	2.16647	0.641459	2.25742	0.506195
	-0.0735	126	0.023		-0.094	0.983686	0.994378	1.00368		-9.80134	0.217677	-9.80134	0.264471	-8.50004	0.774534			0.999616	0.0044111	0.997583	0.0260489	0.999039	0.0215716		0.486541	0.521474	0.486541	0.662353		0.05	5.17336e-05	4.50369e-05	1.32495e-05	8.28738e-05	0.000193031		1.25	4.88463		2.07037	0.692373	2.11111	0.632398	2.07981	0.668084	2.16712	0.52904
	-0.0505	161	0.023		-0.093	1.01485	1.02822	1.0076		-9.70115	0.258697	-9.70115	0.305381	-8.40001	0.819307			0.999588	0.0047115	0.99684	0.0330206	0.998758	0.02611		0.43471	0.79842	0.43471	-0.0914379		0.06	7.44928e-05	6.48508e-05	1.99513e-05	8.6599e-05	0.000201655		1.26	4.86362		1.99074	0.719278	2.02991	0.657152	1.99982	0.693531	2.08377	0.55242
	-0.0275	191	0.023		-0.092	1.00477	1.02877	0.99338		-9.70115	0.250756	-9.70115	0.263228	-8.30008	0.85559			0.999559	0.00503163	0.995876	0.0415368	0.998398	0.0313985		0.499808	0.755527	0.499808	0.255123		0.07	0.000101387	8.82654e-05	2.82017e-05	9.06185e-05	0.000210956		1.27	4.84254		1.91701	0.74482	1.95473	0.680887	1.92575	0.717781	2.00659	0.574577
	-0.0045	148	0.023		-0.091	0.994928	0.996815	1.01081		-9.60033	0.2582	-9.60033	0.359656	-8.20004	0.899136			0.999528	0.00537271	0.994633	0.0518057	0.997939	0.0375214		0.619501	0.839097	0.619501	0.935097		0.08	0.000132415	0.00011528	3.80604e-05	9.46381e-05	0.000220257		1.28	4.82151		1.84854	0.768973	1.88492	0.703594	1.85698	0.740822	1.93493	0.596076
	0.0185	136	0.023		-0.09	1.02179	1.0164	1.00097		-9.60033	0.248972	-9.60033	0.292628	-8.10002	0.942836			0.999495	0.00573602	0.993037	0.064018	0.997355	0.0445641		0.57004	0.595703	0.57004	0.45347		0.09	0.000167576	0.000145893	4.95812e-05	9.88883e-05	0.000230086		1.29	4.80092		1.7848	0.791724	1.81992	0.725267	1.79294	0.762654	1.86821	0.616908
	0.0415	128	0.023		-0.089	1.02536	0.983878	1.00489		-9.50031	0.294925	-9.50031	0.352657	-8	0.976345			0.999459	0.00612289	0.991	0.0783326	0.996614	0.0526115		0.545325	1.03296	0.545325	0.100043		0.1	0.000206866	0.000180104	6.28126e-05	0.000103324	0.000240341		1.3	4.77998		1.72531	0.813066	1.75926	0.745905	1.73318	0.783279	1.80594	0.637064
	0.0645	102	0.023		-0.088	1.00415	0.978032	0.994327		-9.50031	0.267902	-9.50031	0.330752	-7.90001	1.01522			0.999421	0.00653473	0.988415	0.0948634	0.995676	0.0617463		0.509533	0.963856	0.509533	0.386407		0.11	0.000250285	0.00021791	7.77997e-05	0.00010776	0.000250595		1.31	4.75937		1.66965	0.833003	1.70251	0.765515	1.67727	0.802708	1.74768	0.656544
	0.0875	92	0.023		-0.087	0.979501	0.94761	1.00352		-9.40012	0.305311	-9.40012	0.407121	-7.80003	1.03386			0.99938	0.00697302	0.985161	0.113668	0.994493	0.0720466		0.51482	0.754001	0.51482	0.516176		0.12	0.00029783	0.000259312	9.45837e-05	0.000112586	0.000261744		1.32	4.739		1.61748	0.851546	1.64931	0.784103	1.62485	0.820954	1.69306	0.675346
	0.1105	82	0.023		-0.086	0.987399	1.00302	1.00303		-9.40012	0.293663	-9.40012	0.339623	-7.70001	1.04718			0.999336	0.00743931	0.981097	0.134741	0.993006	0.0835841		0.564179	0.551378	0.564179	0.430676		0.13	0.000349499	0.000304307	0.000113204	0.000117468	0.000273023		1.33	4.71837		1.56846	0.868714	1.59933	0.801682	1.57562	0.838036	1.64176	0.693474
	0.1335	75	0.023		-0.085	0.993744	1.0086	0.996293		-9.30016	0.33462	-9.30016	0.426759	-7.60001	1.05385			0.99929	0.00793522	0.976068	0.158012	0.991146	0.0964221		0.610238	0.815759	0.610238	0.265337		0.14	0.000405288	0.000352893	0.000133696	0.000122443	0.000284513		1.34	4.69817		1.52233	0.884529	1.55229	0.818266	1.52927	0.853976	1.59347	0.710931
	0.1565	75	0.023		-0.084	0.9998	0.956746	1.00173		-9.30016	0.30706	-9.30016	0.402756	-7.50001	1.06191			0.99924	0.00846245	0.969903	0.183347	0.988829	0.110613		0.47407	0.686142	0.47407	0.236802		0.15	0.000465195	0.000405068	0.000156094	0.000127806	0.000296893		1.35	4.67793		1.47884	0.89902	1.50794	0.833873	1.48558	0.868797	1.54794	0.727724
	0.1795	76	0.023		-0.083	1.00637	1.0166	0.998924		-9.20066	0.368823	-9.20066	0.496957	-7.40001	1.06577			0.999186	0.00902278	0.962425	0.210556	0.985956	0.126198		0.61416	0.369319	0.61416	0.559611		0.16	0.000529216	0.000460831	0.000180431	0.00013317	0.000309273		1.36	4.65772		1.43776	0.912219	1.46605	0.84852	1.44431	0.882527	1.50495	0.743861
	0.2025	91	0.023		-0.082	0.993819	1.0315	0.985668		-9.20066	0.353645	-9.20066	0.428932	-7.30001	1.06748			0.999129	0.00961806	0.95345	0.239405	0.982413	0.143202		0.689825	0.791326	0.689825	0.263355		0.17	0.000597349	0.000520179	0.000206738	0.000138795	0.000322253		1.37	4.63791		1.3989	0.924162	1.42643	0.86223	1.40528	0.895192	1.46427	0.759352
	0.2255	73	0.023		-0.081	1.00402	0.999538	1.00698		-9.10018	0.405368	-9.10018	0.557575	-7.20001	1.06933			0.999068	0.0102502	0.942801	0.269627	0.978067	0.161637		0.373512	0.927741	0.373512	0.245932		0.18	0.00066959	0.00058311	0.000235045	0.000144673	0.000335809		1.38	4.61782		1.36209	0.934888	1.38889	0.875022	1.3683	0.906824	1.42574	0.774205
	0.2485	95	0.023		-0.08	1.00421	0.969514	0.983464		-9.10018	0.376206	-9.10018	0.496932	-7.1	1.0691			0.999003	0.0109213	0.93031	0.300933	0.97277	0.181499		0.698621	0.46553	0.698621	0.589		0.19	0.000745934	0.000649621	0.000265378	0.000150551	0.000349366		1.39	4.598		1.32716	0.944437	1.35328	0.886922	1.33321	0.917452	1.38918	0.788433
	0.2715	81	0.023		-0.079	1.00642	0.975403	0.9963		-9	0.47268	-9	0.622615	-7	1.07001			0.998933	0.0116333	0.915834	0.333028	0.966354	0.202765		0.677853	0.639518	0.677853	0.940273		0.2	0.000826379	0.00071971	0.000297766	0.000156884	0.000363966		1.4	4.57845		1.29398	0.952852	1.31944	0.897951	1.29988	0.927108	1.35445	0.802046
	0.2945	109	0.023		-0.078	1.00741	1.00997	0.996891		-9	0.441443	-9	0.556885	-6.9	1.06852			0.998858	0.0123885	0.899256	0.365618	0.958638	0.225398		0.628302	0.711379	0.628302	0.163882		0.21	0.000910919	0.000793374	0.000332234	0.000163313	0.000378783		1.41	4.55863		1.26242	0.960177	1.28726	0.908137	1.26818	0.935824	1.32142	0.815058
	0.3175	130	0.023		-0.077	1.01331	1.00471	1.00742		-8.90032	0.532498	-8.90032	0.703348	-6.8	1.06888			0.998778	0.0131891	0.880497	0.398423	0.949426	0.249342		0.531241	0.622973	0.531241	0.633216		0.22	0.00099955	0.000870611	0.000368807	0.000169827	0.000393797		1.42	4.5392		1.23236	0.966457	1.25661	0.917503	1.23798	0.943633	1.28995	0.827481
	0.3405	152	0.023		-0.076	0.999204	1.05777	1.01754		-8.90032	0.524795	-8.90032	0.698014	-6.7	1.06699			0.998693	0.0140375	0.859524	0.431181	0.938513	0.274525		0.643511	0.412411	0.643511	0.195543		0.23	0.00109227	0.000951416	0.000407509	0.000176843	0.000409953		1.43	4.51979		1.2037	0.971737	1.22739	0.926075	1.20919	0.950567	1.25995	0.839328
	0.3635	186	0.023		-0.075	1.00744	1.00487	0.989317		-8.80024	0.617051	-8.80024	0.791541	-6.6	1.066			0.998602	0.014936	0.836353	0.463655	0.92569	0.300861		0.58865	0.605303	0.58865	0.331513		0.24	0.00118907	0.00103579	0.000448363	0.000183858	0.00042611		1.44	4.50037		1.17635	0.976063	1.19949	0.933879	1.18171	0.956659	1.23132	0.850613
	0.3865	237	0.023		-0.074	1.00572	0.985856	1.00299		-8.80024	0.584359	-8.80024	0.77562	-6.5	1.06306			0.998504	0.015887	0.811051	0.495631	0.910755	0.328248		0.425714	0.403934	0.425714	0.0717208		0.25	0.00128995	0.00112372	0.000491392	0.000191164	0.000442928		1.45	4.48132		1.15021	0.979482	1.17284	0.940942	1.15545	0.961942	1.20396	0.86135
	0.4095	379	0.023		-0.073	0.996767	1.04266	1.01196		-8.70006	0.697063	-8.70006	0.908968	-6.4	1.06141			0.9984	0.0168933	0.783736	0.526925	0.893515	0.356568		0.416196	0.913551	0.416196	0.0757872		0.26	0.00139489	0.00121521	0.000536617	0.000198804	0.000460509		1.46	4.46206		1.1252	0.98204	1.14734	0.947289	1.13033	0.96645	1.17778	0.871551
	0.4325	592	0.023		-0.072	1.03286	1.00269	0.996578		-8.70006	0.685235	-8.70006	0.878756	-6.3	1.05778			0.998289	0.0179574	0.754577	0.557383	0.873802	0.385696		0.69059	0.648275	0.69059	-0.124775		0.27	0.00150391	0.00131026	0.000584059	0.000206444	0.000478089		1.47	4.44302		1.10126	0.983784	1.12293	0.952947	1.10628	0.970213	1.15272	0.881232
	0.4555	817	0.023		-0.071	1.01227	1.04412	0.995732		-8.60015	0.820026	-8.60015	0.995306	-6.2	1.05411			0.99817	0.019082	0.723783	0.586874	0.851484	0.415491		0.455626	0.695316	0.455626	0.32764		0.28	0.00161698	0.00140887	0.000633739	0.000214604	0.000496856		1.48	4.42425		1.07832	0.984759	1.09954	0.957941	1.08324	0.973265	1.12871	0.890406
	0.4785	1260	0.023		-0.07	1.00266	1.01671	1.00725		-8.60015	0.789268	-8.60015	0.974982	-6.1	1.05062			0.998043	0.0202698	0.691604	0.615295	0.826472	0.445804		0.545977	0.837663	0.545977	0.349712		0.29	0.00173411	0.00151102	0.000685676	0.000222907	0.00051595		1.49	4.40523		1.05631	0.985012	1.0771	0.962298	1.06113	0.975638	1.10567	0.899087
	0.5015	1679	0.023		-0.069	0.97733	1.0204	1.01332		-8.50004	0.92541	-8.50004	1.07198	-6	1.04584			0.997907	0.0215237	0.658315	0.642565	0.798735	0.476479		0.575789	0.193451	0.575789	0.0859916		0.3	0.00185528	0.00161671	0.00073989	0.000231282	0.000535207		1.5	4.38656		1.03519	0.984588	1.05556	0.966043	1.03991	0.977363	1.08356	0.907288
	0.5245	2315	0.023		-0.068	1.00452	0.974308	0.988329		-8.50004	0.895111	-8.50004	1.06594	-5.9	1.0415			0.997763	0.0228466	0.624213	0.668625	0.76831	0.507354		0.536394	0.604001	0.536394	0.249427		0.31	0.0019805	0.00172594	0.000796399	0.000240289	0.000555903		1.51	4.36795		1.01489	0.98353	1.03486	0.969203	1.01952	0.978473	1.06231	0.915024
	0.5475	2638	0.023		-0.067	1.00412	0.970384	1.00828		-8.40001	1.03295	-8.40001	1.13738	-5.8	1.03678			0.997608	0.0242413	0.589602	0.693436	0.735307	0.538259		0.693022	0.443039	0.693022	0.25732		0.32	0.00210975	0.00183871	0.000855221	0.000249296	0.000576599		1.52	4.3493		0.99537	0.981883	1.01496	0.971802	0.99991	0.978997	1.04189	0.922309
	0.5705	2842	0.023		-0.066	1.00814	1.01215	1.00643		-8.40001	1.01117	-8.40001	1.14884	-5.7	1.03195			0.997444	0.0257108	0.554787	0.716974	0.699916	0.569027		0.657534	0.600134	0.657534	0.576881		0.33	0.00224303	0.00195501	0.000916375	0.000258616	0.000598007		1.53	4.331		0.97659	0.97969	0.995807	0.973864	0.981044	0.978968	1.02223	0.929155
	0.5935	2781	0.023		-0.065	0.983283	1.01005	0.979946		-8.30008	1.14836	-8.30008	1.18642	-5.6	1.02727			0.997268	0.0272581	0.520064	0.73923	0.662405	0.599485		0.65316	0.489551	0.65316	0.0470327		0.34	0.00238034	0.00207484	0.000979877	0.000268367	0.000620398		1.54	4.31254		0.958505	0.976993	0.977366	0.975416	0.962876	0.978414	1.0033	0.935577
	0.6165	2435	0.023		-0.064	1.02121	1.01613	0.982706		-8.30008	1.14428	-8.30008	1.19674	-5.5	1.02239			0.99708	0.0288862	0.485715	0.760209	0.623116	0.629464		0.604807	0.559636	0.49737	0.136692		0.35	0.00252165	0.00219819	0.00104575	0.000278119	0.000642789		1.55	4.29426		0.941077	0.973833	0.959596	0.97648	0.945369	0.977367	0.985056	0.941588
	0.6395	1955	0.023		-0.063	1.01911	0.989204	1.01692		-8.20004	1.23536	-8.20004	1.22151	-5.4	1.01713			0.99688	0.0305982	0.451996	0.779924	0.58246	0.658798		0.49737	0.612962	0.725395	0.768932		0.36	0.00266698	0.00232505	0.00111399	0.000288453	0.000666503		1.56	4.27626		0.924272	0.97025	0.94246	0.977081	0.928488	0.975856	0.967465	0.9472
	0.6625	1403	0.023		-0.062	1.00796	1.05026	1.00043		-8.20004	1.22767	-8.20004	1.2399	-5.3	1.01114			0.996667	0.0323972	0.41914	0.7984	0.540898	0.687328		0.725395	0.299616	0.558237	0.162143		0.37	0.0028163	0.00245543	0.00118464	0.000298992	0.000690683		1.57	4.25801		0.908057	0.966282	0.925926	0.977243	0.912198	0.973909	0.950492	0.952427
	0.6855	934	0.023		-0.061	0.993684	1.00487	0.992936		-8.10002	1.29741	-8.10002	1.25412	-5.2	1.00379			0.99644	0.0342861	0.387345	0.815666	0.498931	0.714902		0.558237	0.541771	0.330613	0.218843		0.38	0.00296961	0.00258932	0.0012577	0.000309579	0.000714971		1.58	4.24009		0.892401	0.961967	0.909962	0.976987	0.896471	0.971557	0.934104	0.957281
	0.7085	569	0.023		-0.06	1.03028	0.993728	0.9844		-8.10002	1.30472	-8.10002	1.26121	-5.1	0.994882			0.996197	0.0362681	0.356781	0.831759	0.457074	0.741379		0.330613	0.719408	0.462508	1.00227		0.39	0.00312691	0.00272671	0.00133319	0.000320948	0.000741038		1.59	4.22225		0.877276	0.957342	0.894539	0.976337	0.881276	0.968826	0.918272	0.961776
	0.7315	433	0.023		-0.059	1.00835	0.996579	1.00738		-8	1.35765	-8	1.25176	-5	0.983683			0.995939	0.0383461	0.327583	0.846722	0.415838	0.766632		0.462508	1.07428	0.337055	0.155878		0.4	0.00328818	0.00286759	0.00141113	0.000332318	0.000767104		1.6	4.20435		0.862654	0.952441	0.87963	0.975314	0.866588	0.965745	0.902968	0.965922
	0.7545	283	0.023		-0.058	1.00071	0.996061	0.9795		-8	1.34142	-8	1.2498	-4.9	0.96989			0.995664	0.0405231	0.299853	0.860598	0.375711	0.790551		0.337055	0.524466	0.533414	-0.01273		0.41	0.00345342	0.00301197	0.00149152	0.000344016	0.000793917		1.61	4.18678		0.848512	0.947299	0.865209	0.973941	0.852382	0.962341	0.888165	0.969733
	0.7775	203	0.023		-0.057	1.01327	1.05022	1.00149		-7.90001	1.39295	-7.90001	1.23834	-4.8	0.953866			0.995371	0.0428022	0.273665	0.873437	0.337137	0.813041		0.533414	1.09372	0.517972	1.14671		0.42	0.00362262	0.00315983	0.00157438	0.000356261	0.000821969		1.62	4.1691		0.834827	0.941947	0.851254	0.972237	0.838634	0.958642	0.87384	0.97322
	0.8005	133	0.023		-0.056	1.02005	1.03154	1.00213		-7.90001	1.39132	-7.90001	1.22948	-4.7	0.935157			0.99506	0.0451862	0.249063	0.885288	0.300498	0.834031		0.517972	0.848783	0.58566	0.393371		0.43	0.00379576	0.00331117	0.00165973	0.000368506	0.000850021		1.63	4.15155		0.821576	0.936416	0.837743	0.970225	0.825322	0.954673	0.859969	0.976395
	0.8235	90	0.023		-0.055	1.0012	0.979679	1.008		-7.80003	1.40953	-7.80003	1.22236	-4.6	0.913823			0.994728	0.047678	0.226064	0.896202	0.266106	0.853469		0.58566	0.853588	0.609419	0.464911		0.44	0.00397285	0.00346598	0.00174759	0.00038139	0.000879522		1.64	4.1343		0.808738	0.930736	0.824653	0.967923	0.812427	0.95046	0.846532	0.97927
	0.8465	69	0.023		-0.054	1.01538	1.02132	1.00565		-7.80003	1.40184	-7.80003	1.21844	-4.5	0.889268			0.994375	0.0502803	0.204664	0.906231	0.234193	0.871327		0.609419	0.656166	0.543711	0.163769		0.45	0.00415386	0.00362426	0.00183795	0.000394556	0.000909661		1.65	4.1168		0.796296	0.924936	0.811966	0.965351	0.799928	0.94603	0.833509	0.981855
	0.8695	55	0.023		-0.053	1.00093	1.01962	0.989942		-7.70001	1.39982	-7.70001	1.20048	-4.4	0.861367			0.993999	0.0529958	0.18484	0.915426	0.204909	0.887602		0.543711	0.791422	0.593434	0.903258		0.46	0.0043388	0.00378601	0.00193085	0.000407735	0.000939829		1.66	4.0996		0.784231	0.91904	0.799663	0.962529	0.787808	0.941406	0.82088	0.984161
	0.8925	43	0.023		-0.052	1.02209	0.977682	0.998293		-7.70001	1.40348	-7.70001	1.21	-4.3	0.829678			0.9936	0.0558271	0.16655	0.923839	0.178324	0.902311		0.593434	0.352571	0.555162	0.823011		0.47	0.00452765	0.0039512	0.00202628	0.000421869	0.000972162		1.67	4.0825		0.772526	0.913076	0.787728	0.959475	0.776049	0.936612	0.808628	0.9862
	0.9155	21	0.023		-0.051	0.997951	1.00619	1.00907		-7.60001	1.39812	-7.60001	1.19388	-4.2	0.793663			0.993176	0.0587768	0.149741	0.93152	0.154434	0.915496		0.555162	0.302662	0.620673	0.43604		0.48	0.0047204	0.00411985	0.00212426	0.000436003	0.0010045		1.68	4.06535		0.761166	0.907066	0.776144	0.956205	0.764637	0.931672	0.796736	0.987982
	0.9385	15	0.023		-0.05	1.01322	0.991333	1.00367		-7.60001	1.40179	-7.60001	1.18892	-4.1	0.753053			0.992725	0.0618471	0.13435	0.938518	0.133172	0.927217		0.620673	0.469934	0.513977	0.174378		0.49	0.00491704	0.00429194	0.00222481	0.000450474	0.00103759		1.69	4.04848		0.750134	0.901032	0.764895	0.952739	0.753555	0.926609	0.785189	0.989517
	0.9615	15	0.023		-0.049	1.02637	1.01211	1.01033		-7.50001	1.39376	-7.50001	1.18089	-4	0.707791			0.992246	0.0650402	0.120305	0.944882	0.114417	0.937552		0.513977	0.760105	0.378485	0.502961		0.5	0.00511757	0.00446746	0.00232794	0.000465626	0.00107222		1.7	4.03154		0.739418	0.894995	0.753968	0.949093	0.74279	0.921444	0.773972	0.990816
	0.9845	5	0.023		-0.048	0.998401	1.01934	1.00435		-7.50001	1.39019	-7.50001	1.18741	-3.9	0.657829			0.991737	0.0683583	0.107529	0.950657	0.0980082	0.946595		0.378485	0.601925	0.813967	0.180747		0.51	0.00532196	0.00464642	0.00243366	0.000480778	0.00110686		1.71	4.01472		0.729004	0.888974	0.743349	0.945283	0.732328	0.916199	0.763071	0.991887
	1.0075	11	0.023		-0.047	1.01923	1.06859	0.987176		-7.40001	1.38345	-7.40001	1.17504	-3.8	0.603539			0.991198	0.0718033	0.095942	0.955888	0.0837577	0.954448		0.813967	0.68537	0.530803	1.02896		0.52	0.00553021	0.00482879	0.00254197	0.000496622	0.00114305		1.72	3.99817		0.718879	0.882988	0.733025	0.941324	0.722157	0.910893	0.752473	0.992741
	1.0305	0	0.023		-0.046	1.02463	1.02365	1.01212		-7.40001	1.38426	-7.40001	1.17469	-3.7	0.545404			0.990625	0.0753769	0.0854632	0.960617	0.0714614	0.961222		0.530803	0.668197	0.404944	0.703772		0.53	0.00574232	0.00501458	0.0026529	0.00051284	0.0011801		1.73	3.9814		0.709031	0.877052	0.722983	0.937233	0.712264	0.905547	0.742165	0.993387
	1.0535	4	0.023		-0.045	1.04547	1.03365	1.01311		-7.30001	1.38024	-7.30001	1.17316	-3.6	0.483899			0.990018	0.0790808	0.0760113	0.964885	0.0609097	0.96703		0.404944	0.84212	0.0239784	-0.041513		0.54	0.00595826	0.00520377	0.00276646	0.000529058	0.00121714		1.74	3.9649		0.699449	0.871181	0.713213	0.933023	0.702639	0.900178	0.732136	0.993834
	1.0765	1	0.023		-0.044	1.00496	0.985995	0.994463		-7.30001	1.37733	-7.30001	1.16617	-3.5	0.419904			0.989374	0.0829163	0.0675067	0.96873	0.0518967	0.971982		0.0239784	0.833238	0.424702	-0.0179866		0.55	0.00617803	0.00539637	0.00288264	0.00054636	0.00125663		1.75	3.94852		0.690123	0.86539	0.703704	0.928708	0.693271	0.894804	0.722374	0.994092
	1.0995	0	0.023		-0.043	1.03059	1.08946	0.987378		-7.20001	1.3698	-7.20001	1.16527	-3.4	0.354467			0.988692	0.0868847	0.0598719	0.972187	0.0442262	0.976187		0.424702	0.518022	0.646981	0.302033		0.56	0.00640161	0.00559236	0.00300147	0.000563696	0.00129619		1.76	3.93207		0.681043	0.859689	0.694444	0.924303	0.684149	0.88944	0.712869	0.994168
	1.1225	0	0.023		-0.042	1.00713	0.996788	1.00474		-7.20001	1.37435	-7.20001	1.16673	-3.3	0.288426			0.98797	0.0909869	0.0530328	0.975291	0.0377168	0.979745		0.646981	0.751366	0.464805	0.504993		0.57	0.006629	0.00579173	0.00312296	0.000581369	0.00133652		1.77	3.91588		0.672198	0.854091	0.685426	0.919819	0.675264	0.884104	0.703611	0.994071
	1.1455	0	0.023		-0.041	1.02179	0.990685	0.994324		-7.1	1.36752	-7.1	1.15922	-3.2	0.223397			0.987206	0.0952238	0.0469187	0.978074	0.0322044	0.982749		0.464805	0.751181	0.519291	0.559489		0.58	0.00686018	0.00599448	0.00324711	0.000599877	0.00137873		1.78	3.89966		0.66358	0.848604	0.676638	0.91527	0.666607	0.878808	0.694591	0.99381
	1.1685	0	0.023		-0.04	1.01461	1.01725	0.997018		-7.1	1.36467	-7.1	1.15625	-3.1	0.162041			0.986397	0.0995961	0.041463	0.980564	0.0275438	0.985281		0.519291	0.601285	0.508372	0.708192		0.59	0.00709514	0.00620059	0.00337394	0.000618384	0.00142093		1.79	3.88353		0.65518	0.843238	0.668073	0.910667	0.658168	0.873566	0.685798	0.993392
					-0.039	1.02364	1.06783	1.01605		-7	1.36182	-7	1.15514	-3	0.122399			0.985541	0.104104	0.0366033	0.982789	0.999743	0.000255201		0.508372	0.450494	0.7197	0.57416		0.6	0.00733387	0.00641007	0.00350345	0.000637635	0.00146481		1.8	3.86765		0.646991	0.837999	0.659722	0.906022	0.649941	0.868391	0.677226	0.992825
					-0.038	1.00807	1.0168	0.995837		-7	1.36246	-7	1.15249	-2.9	0.100105			0.984637	0.108748	0.0322816	0.984775	0.999663	0.000333502		0.7197	0.553337	0.413573	0.408096		0.61	0.00757635	0.0066229	0.00363565	0.000657369	0.00150978		1.81	3.85159		0.639003	0.832893	0.651578	0.901345	0.641917	0.863292	0.668865	0.992117
					-0.037	1.01505	1.01473	1.00968		-6.9	1.35824	-6.9	1.14992	-2.8	0.0811486			0.983681	0.113527	0.0284441	0.986544	0.999561	0.000434319		0.413573	0.642191	0.557107	0.784449		0.62	0.00782257	0.00683907	0.00377057	0.000677103	0.00155475		1.82	3.83576		0.63121	0.827926	0.643631	0.896646	0.634089	0.858281	0.660708	0.991276
					-0.036	1.05004	1.04122	0.986871		-6.9	1.35699	-6.9	1.1501	-2.7	0.0659791			0.982672	0.118442	0.0250414	0.988119	0.999428	0.000563808		0.557107	0.730696	0.619342	0.818812		0.63	0.00807253	0.00705858	0.00390819	0.000698023	0.00160239		1.83	3.82006		0.623606	0.823102	0.635877	0.891936	0.626449	0.853366	0.652748	0.990308
					-0.035	1.01669	1.04181	1.01039		-6.8	1.35235	-6.8	1.14607	-2.6	0.053764			0.981607	0.123493	0.0220282	0.989518	0.999258	0.000729687		0.619342	0.772394	0.549825	0.903818		0.64	0.00832619	0.00728142	0.00404854	0.00071904	0.00165024		1.84	3.80429		0.616182	0.818423	0.628307	0.887223	0.618992	0.848554	0.644977	0.989219
					-0.034	1.00534	1.04943	0.998444		-6.8	1.35242	-6.8	1.1463	-2.5	0.0443457			0.980483	0.128677	0.0193632	0.99076	0.999039	0.000941589		0.549825	0.684606	0.553141	0.312228		0.65	0.00858357	0.00750758	0.00419163	0.000740382	0.00169883		1.85	3.78875		0.608932	0.813892	0.620915	0.882516	0.61171	0.843853	0.637389	0.988018
					-0.033	1.02606	1.05895	0.991928		-6.7	1.34446	-6.7	1.14494	-2.4	0.0367839			0.979298	0.133995	0.0170089	0.991861	0.998758	0.00121147		0.553141	0.635056	0.585235	0.0498298		0.66	0.00884463	0.00773704	0.00433745	0.000762741	0.0017497		1.86	3.77321		0.601852	0.809511	0.613695	0.877824	0.604597	0.839268	0.629977	0.986711
					-0.032	1.03863	1.07156	1.01303		-6.7	1.34419	-6.7	1.14517	-2.3	0.0309586			0.97805	0.139445	0.0149313	0.992836	0.998398	0.00155407		0.585235	0.88498	0.926881	0.0903809		0.67	0.00910937	0.0079698	0.00448602	0.0007851	0.00180057		1.87	3.75773		0.594934	0.80528	0.606641	0.873153	0.597647	0.834805	0.622736	0.985303
					-0.031	1.02614	1.02943	0.992619		-6.6	1.33716	-6.6	1.13786	-2.2	0.026367			0.976736	0.145026	0.0130996	0.993699	0.997939	0.00198746		0.926881	0.520681	0.565534	0.636443		0.68	0.00937777	0.00820586	0.00463735	0.000808246	0.0018532		1.88	3.74249		0.588173	0.801199	0.599747	0.868512	0.590856	0.830466	0.61566	0.983801
					-0.03	1.04274	1.0714	1.00905		-6.6	1.33701	-6.6	1.1393	-2.1	0.0229325			0.975352	0.150736	0.0114863	0.994462	0.997355	0.00253357		0.565534	0.821424	0.603761	1.02632		0.69	0.00964983	0.0084452	0.00479145	0.000832008	0.00190722		1.89	3.72711		0.581565	0.797267	0.593009	0.863906	0.584217	0.826256	0.608742	0.982211
					-0.029	1.06254	1.00055	0.991867		-6.5	1.32889	-6.5	1.13321	-2	0.0203064			0.973897	0.156573	0.0100664	0.995135	0.996614	0.00321885		0.603761	0.596966	0.611577	0.477157		0.7	0.00992551	0.00868781	0.00494831	0.00085577	0.00196124		1.9	3.71192		0.575103	0.793483	0.58642	0.859343	0.577726	0.822176	0.601978	0.980538
					-0.028	1.00268	1.0323	0.999143		-6.5	1.32799	-6.5	1.13248	-1.9	0.0183777			0.972367	0.162536	0.00881787	0.995729	0.995676	0.00407485		0.611577	0.588272	0.541593	0.316582		0.71	0.0102048	0.00893369	0.00510797	0.00088082	0.00201814		1.91	3.69687		0.568783	0.789846	0.579976	0.854827	0.571377	0.818228	0.595363	0.978788
					-0.027	1.02358	1.04946	1.00451		-6.4	1.3171	-6.4	1.12887	-1.8	0.0168605			0.970759	0.168623	0.00772076	0.996253	0.994493	0.00513886		0.541593	0.933227	0.651537	0.0435906		0.72	0.0104877	0.00918282	0.00527041	0.000906048	0.00207544		1.92	3.68173		0.562601	0.786353	0.573671	0.850364	0.565166	0.814413	0.588892	0.976967
					-0.026	1.03704	0.998169	1.01022		-6.4	1.31481	-6.4	1.12784	-1.7	0.0157496			0.969072	0.17483	0.00675737	0.996714	0.993006	0.0064544		0.651537	0.610792	0.563133	0.339902		0.73	0.0107742	0.00943519	0.00543565	0.000931578	0.00213342		1.93	3.66682		0.556551	0.783001	0.567503	0.845959	0.559089	0.81073	0.58256	0.975079
					-0.025	1.04905	1.07295	1.00066		-6.3	1.3036	-6.3	1.12157	-1.6	0.0150047			0.9673	0.181155	0.00591194	0.997119	0.991146	0.00807167		0.563133	0.581881	0.517079	0.120203		0.74	0.0110643	0.00969079	0.00560369	0.000958336	0.00219415		1.94	3.65192		0.55063	0.779788	0.561466	0.841617	0.553142	0.80718	0.576362	0.97313
					-0.024	1.02398	1.06545	0.990309		-6.3	1.30555	-6.3	1.12141	-1.5	0.0144477			0.965443	0.187596	0.00517046	0.997476	0.988829	0.0100477		0.517079	0.835253	0.409801	0.307275		0.75	0.0113579	0.00994962	0.00577454	0.000985094	0.00225488		1.95	3.63707		0.544834	0.776711	0.555556	0.837342	0.547319	0.803762	0.570295	0.971124
					-0.023	1.03395	1.0898	1.0117		-6.2	1.28901	-6.2	1.1151	-1.4	0.0140107			0.963497	0.194149	0.0045205	0.99779	0.985956	0.0124466		0.409801	0.883176	0.588718	0.258524		0.76	0.0116551	0.0102117	0.00594821	0.00101268	0.00231745		1.96	3.62243		0.539159	0.773765	0.549769	0.833136	0.541618	0.800473	0.564355	0.969066
					-0.022	1.04498	1.05641	1.01998		-6.2	1.28977	-6.2	1.11431	-1.3	0.0136777			0.961458	0.200812	0.00395105	0.998065	0.982413	0.0153386		0.588718	0.651934	0.673292	0.374422		0.77	0.0119558	0.0104769	0.00612471	0.00104103	0.00238175		1.97	3.60768		0.533601	0.770948	0.544101	0.829004	0.536034	0.797313	0.558537	0.96696
					-0.021	1.04303	1.05947	0.993725		-6.1	1.2726	-6.1	1.10712	-1.2	0.0134879			0.959324	0.207581	0.00345237	0.998307	0.978067	0.0188001		0.673292	0.607332	0.505216	0.563243		0.78	0.0122601	0.0107454	0.00630404	0.00106939	0.00244605		1.98	3.59309		0.528156	0.768256	0.538549	0.824949	0.530564	0.794278	0.552837	0.964811
					-0.02	1.04188	1.06792	1.00998		-6.1	1.27143	-6.1	1.1056	-1.1	0.0133156			0.957093	0.214453	0.00301585	0.998519	0.97277	0.0229118		0.505216	1.04283	0.597184	0.292639		0.79	0.0125678	0.011017	0.00648621	0.00109914	0.00251346		1.99	3.57866		0.522821	0.765684	0.533109	0.820973	0.525205	0.791367	0.547253	0.962622
					-0.019	1.06581	1.07804	1.00968		-6	1.25256	-6	1.09795	-1	0.0131854			0.95476	0.221425	0.0026339	0.998705	0.966354	0.0277573		0.597184	0.521815	0.501421	0.603287		0.8	0.012879	0.0112918	0.00667122	0.00112916	0.00258148		2	3.56412		0.517593	0.763228	0.527778	0.817078	0.519953	0.788577	0.541781	0.960398
					-0.018	1.03515	1.07102	1.01248		-6	1.25135	-6	1.09807	-0.9	0.0130886			0.952323	0.228492	0.00229981	0.998868	0.958638	0.0334212		0.501421	0.587063	0.194684	-0.0177082		0.81	0.0131937	0.0115697	0.00685909	0.00115946	0.0026501		2.01	3.5498
					-0.017	1.05571	1.05825	1.00098		-5.9	1.22899	-5.9	1.0893	-0.8	0.0130328			0.94978	0.235652	0.0020077	0.99901	0.949426	0.0399861		0.194684	1.02732	0.593028	0.360887		0.82	0.0135118	0.0118508	0.00704981	0.00119122	0.002722		2.02	3.53551
					-0.016	1.08482	1.05735	0.987568		-5.9	1.22925	-5.9	1.08901	-0.7	0.0130002			0.947127	0.2429	0.00175236	0.999135	0.938513	0.0475301		0.593028	0.533606	0.516424	0.408767		0.83	0.0138334	0.0121351	0.0072434	0.00122299	0.0027939		2.03	3.52124
					-0.015	1.05217	1.0406	1.00384		-5.8	1.20256	-5.8	1.07901	-0.6	0.0129723			0.944361	0.250232	0.00152922	0.999245	0.92569	0.0561234		0.516424	0.654151	0.519891	0.760595		0.84	0.0141584	0.0124225	0.00743985	0.00125561	0.00286771		2.04	3.50717
					-0.014	1.01793	1.08287	0.991383		-5.8	1.20368	-5.8	1.07858	-0.5	0.012956			0.94148	0.257645	0.00133429	0.99934	0.910755	0.0658254		0.519891	0.792857	0.495771	1.0174		0.85	0.0144867	0.012713	0.00763918	0.00128919	0.00294366		2.05	3.49302
					-0.013	1.0609	1.11897	0.998192		-5.7	1.17582	-5.7	1.069	-0.4	0.0129494			0.938481	0.265134	0.00116404	0.999424	0.893515	0.0766814		0.495771	0.532999	0.610989	0.647237		0.86	0.0148185	0.0130066	0.00784138	0.00132277	0.0030196		2.06	3.47901
					-0.012	1.0726	1.0701	0.995572		-5.7	1.17561	-5.7	1.0693	-0.3	0.0129434			0.935361	0.272696	0.00101537	0.999497	0.873802	0.08872		0.610989	0.54897	0.587662	0.193295		0.87	0.0151536	0.0133033	0.00804648	0.00135785	0.00309886		2.07	3.46515
					-0.011	1.0618	1.09752	0.992762		-5.6	1.1453	-5.6	1.05879	-0.2	0.0129465			0.932118	0.280327	0.000885582	0.999561	0.851484	0.10195		0.587662	0.466535	0.478883	0.854153		0.88	0.0154921	0.013603	0.00825446	0.00139332	0.00317901		2.08	3.45118
					-0.01	1.06539	1.11678	0.976917		-5.6	1.14663	-5.6	1.05887	-0.1	0.0129529			0.928749	0.288021	0.000772294	0.999617	0.826472	0.116361		0.478883	0.798359	0.743933	0.660182		0.89	0.0158339	0.0139059	0.00846534	0.00142901	0.00325963		2.09	3.43741
					-0.009	1.06047	1.07749	0.978446		-5.5	1.115	-5.5	1.04818					0.925252	0.295775	0.000673427	0.999666	0.798735	0.131917		0.743933	0.524138	0.536418	0.306347		0.9	0.0161791	0.0142118	0.00867911	0.00146645	0.00334416		2.1	3.42369
					-0.008	1.08002	1.10262	0.958107		-5.5	1.1153	-5.5	1.04897					0.921625	0.303586	0.00058716	0.999708	0.76831	0.148561		0.536418	0.531547	0.568315	0.171293		0.91	0.0165275	0.0145207	0.00889579	0.0015039	0.00342868		2.11	3.40997
					-0.007	1.0289	1.14761	0.967024		-5.4	1.08385	-5.4	1.0375					0.917865	0.311448	0.000511898	0.999746	0.735307	0.166215		0.568315	0.585859	0.488843	0.00790846		0.92	0.0168792	0.0148327	0.00911538	0.00154222	0.00351515		2.12	3.39644
					-0.006	1.05702	1.10175	0.956221		-5.4	1.08387	-5.4	1.03755					0.91397	0.319357	0.000446247	0.999778	0.699916	0.184777		0.488843	1.00917	0.589105	0.252103		0.93	0.0172341	0.0151477	0.00933789	0.00158172	0.00360422		2.13	3.38286
					-0.005	1.02961	1.11561	0.942089		-5.3	1.05353	-5.3	1.02554					0.909939	0.327309	0.000388986	0.999807	0.662405	0.204123		0.589105	0.735415	0.540194	0.15027		0.94	0.0175923	0.0154658	0.00956331	0.00162121	0.0036933		2.14	3.36938
					-0.004	0.98436	1.07813	0.92933		-5.3	1.05391	-5.3	1.02613					0.90577	0.335301	0.00033905	0.999831	0.623116	0.224114		0.540194	0.58496	0.637084	0.252553		0.95	0.0179538	0.0157868	0.00979165	0.0016623	0.00378589		2.15	3.35606
					-0.003	0.968792	1.03445	0.888383		-5.2	1.02521	-5.2	1.0135					0.90146	0.343328	0.000295505	0.999853	0.58246	0.244593		0.637084	0.433578	0.569316	0.592817		0.96	0.0183184	0.0161108	0.0100229	0.00170394	0.00387969		2.16	3.34264
					-0.002	0.834058	0.981793	0.852756		-5.2	1.02534	-5.2	1.01381					0.897009	0.351385	0.000257538	0.999872	0.540898	0.265389		0.569316	0.787669	0.681761	0.881587		0.97	0.0186862	0.0164378	0.0102571	0.00174572	0.00397381		2.17	3.32939
					-0.001	0.722552	0.87464	0.845766		-5.1	0.999575	-5.1	0.999485					0.892415	0.359469	0.000224437	0.999888	0.498931	0.28632		0.681761	0.808915	0.64009	0.212166		0.98	0.0190572	0.0167677	0.0104942	0.00178957	0.00407252		2.18	3.3162
					0	0.549079	0.701919	0.837716		-5.1	1	-5.1	1					0.887678	0.367576	0.000195581	0.999903	0.457074	0.307198		0.64009	0.589941	0.413682	0.354569		0.99	0.0194313	0.0171006	0.0107343	0.00183343	0.00417122		2.19	3.30301
					0.001	0.730059	0.837457	0.882322		-5	0.976998	-5	0.983782					0.882795	0.375702	0.000170427	0.999915	0.415838	0.327831		0.413682	0.651039	0.567465	0.373028		1	0.0198086	0.0174364	0.0109773	0.00187817	0.00427188		2.2	3.28999
					0.002	0.861857	0.968085	0.919995		-5	0.977437	-5	0.983944					0.877767	0.383842	0.000148502	0.999926	0.375711	0.348025		0.567465	0.620913	0.572357	0.563316		1.01	0.0201889	0.0177751	0.0112232	0.00192434	0.00437568		2.21	3.27693
					0.003	0.924123	1.08514	0.958433		-4.9	0.956526	-4.9	0.966457					0.872592	0.391994	0.000129393	0.999935	0.337137	0.36759		0.572357	0.763498	0.436854	0.0951913		1.02	0.0205724	0.0181168	0.0114721	0.0019705	0.00447948		2.22	3.26396
					0.004	1.01835	1.10226	0.947654		-4.9	0.956886	-4.9	0.966768					0.86727	0.400153	0.000112738	0.999944	0.300498	0.386344		0.436854	0.77983	0.551281	0.617765		1.03	0.0209589	0.0184613	0.011724	0.00201835	0.00458698		2.23	3.25115
					0.005	1.01398	1.08076	0.9673		-4.8	0.937903	-4.8	0.94733					0.861802	0.408315	9.82247e-05	0.999951	0.266106	0.404117		0.551281	0.728998	0.925878	-0.0907776		1.04	0.0213485	0.0188088	0.0119787	0.00206691	0.00469606		2.24	3.23823
					0.006	1.02684	1.15704	0.982722		-4.8	0.938069	-4.8	0.947316					0.856186	0.416477	8.5577e-05	0.999957	0.234193	0.420756		0.925878	0.222763	0.9269	0.00554397		1.05	0.0217411	0.0191591	0.0122365	0.00211553	0.00480525		2.25	3.22548
					0.007	1.10161	1.12722	0.977821		-4.7	0.919389	-4.7	0.925471					0.850424	0.424635	7.45557e-05	0.999963	0.204909	0.436128		0.382533	0.815625	0.382533	0.583089		1.06	0.0221367	0.0195122	0.0124972	0.00216658	0.00491979		2.26	3.21279
					0.008	1.06471	1.08913	1.00058		-4.7	0.919599	-4.7	0.925597					0.844515	0.432787	6.49524e-05	0.999968	0.178324	0.450128		0.451054	0.765646	0.451054	0.577922		1.07	0.0225353	0.0198682	0.0127608	0.00221763	0.00503433		2.27	3.2001
					0.009	1.03499	1.10338	0.986912		-4.6	0.899789	-4.6	0.90145					0.83846	0.440927	5.65847e-05	0.999972	0.154434	0.462683		0.480107	0.870203	0.480107	0.561255		1.08	0.0229369	0.020227	0.0130274	0.00226955	0.00515079		2.28	3.18756
					0.01	1.07756	1.10045	0.992336		-4.6	0.900132	-4.6	0.901357					0.83226	0.449054	4.92941e-05	0.999975	0.133172	0.473754		0.668155	0.621815	0.668155	0.928413		1.09	0.0233414	0.0205886	0.013297	0.00232318	0.00527098		2.29	3.175
					0.011	1.0562	1.12368	0.995577		-4.5	0.87864	-4.5	0.874337					0.825917	0.457163	4.29419e-05	0.999979	0.114417	0.483345		0.483	0.529602	0.483	0.268273		1.1	0.0237488	0.020953	0.0135695	0.0023768	0.00539118		2.3	3.16251
					0.012	1.08114	1.12001	0.979821		-4.5	0.878758	-4.5	0.874677					0.81943	0.465252	3.74077e-05	0.999981	0.0980082	0.491499		0.511608	0.664456	0.511608	0.451867		1.11	0.0241592	0.0213202	0.013845	0.00243218	0.00551521		2.31	3.15018
					0.013	1.0977	1.08113	1.00098		-4.4	0.854823	-4.4	0.844574					0.812802	0.473318	3.25862e-05	0.999984	0.0837577	0.498298		0.55046	0.620532	0.55046	0.201993		1.12	0.0245724	0.0216902	0.0141235	0.00248848	0.00564125		2.32	3.13775
					0.014	1.07198	1.12537	0.993435		-4.4	0.855164	-4.4	0.844769					0.806034	0.481358	2.83858e-05	0.999986	0.0714614	0.50386		0.541515	0.622409	0.541515	0.167378		1.13	0.0249885	0.0220629	0.0144049	0.00254477	0.00576729		2.33	3.12546
					0.015	1.04028	1.11829	0.997966		-4.3	0.828228	-4.3	0.811228					0.799128	0.489368	2.47264e-05	0.999988	0.0609097	0.50833		0.566589	0.74696	0.566589	0.781086		1.14	0.0254075	0.0224384	0.0146893	0.00260376	0.0058992		2.34	3.11326
					0.016	1.052	1.07191	0.997989		-4.3	0.828286	-4.3	0.811349					0.792086	0.497346	2.15386e-05	0.999989	0.0518967	0.511866		0.608903	0.767542	0.608903	0.47427		1.15	0.0258293	0.0228166	0.0149766	0.00266281	0.00603127		2.35	3.10103
					0.017	1.02149	1.05126	1.00349		-4.2	0.797932	-4.2	0.774327					0.784911	0.50529	1.87615e-05	0.999991	0.0442262	0.514629		0.61131	0.660977	0.92343	0.28288		1.16	0.0262538	0.0231975	0.015267	0.0027227	0.00616516		2.36	3.08895
					0.018	1.04283	1.04608	0.998559		-4.2	0.798117	-4.2	0.774359					0.777605	0.513196	1.63423e-05	0.999992	0.0377168	0.516767		0.544913	0.625684	0.97972	0.0233876		1.17	0.0266812	0.0235811	0.0155603	0.0027846	0.00630344		2.37	3.07686
					0.019	1.02787	1.05124	1.00607		-4.1	0.763786	-4.1	0.733517					0.77017	0.521062	1.4235e-05	0.999993	0.0322044	0.518409		0.49172	0.822671	0.91229	0.382065		1.18	0.0271113	0.0239674	0.0158565	0.0028465	0.00644172		2.38	3.06484
					0.02	1.01941	1.05717	0.993269		-4.1	0.764006	-4.1	0.733576					0.76261	0.528887	1.23992e-05	0.999994	0.0275438	0.519661		0.53112	0.433484	0.944921	0.0268346		1.19	0.0275442	0.0243563	0.0161558	0.0029102	0.00658391		2.39	3.05295
					0.021	1.04825	1.02582	1.00161		-4	0.725448	-4	0.688868					0.754928	0.536666	1.08002e-05	0.999995				0.511018	0.53508	0.755772	0.355475		1.2	0.0279797	0.0247479	0.016458	0.00297504	0.00672859		2.4	3.04099
					0.022	1.03381	1.08501	0.982289		-4	0.725711	-4	0.689108					0.747126	0.544399	9.40725e-06	0.999995				0.501433	0.767099	0.61131	0.481943		1.21	0.028418	0.0251421	0.0167631	0.00303987	0.00687327		2.41	3.02916
					0.023	1.05336	1.05007	1.00626		-3.9	0.68296	-3.9	0.641057					0.739208	0.552083	8.19393e-06	0.999996				0.411269	0.904941	0.544913	0.423562		1.22	0.0288589	0.025539	0.0170713	0.00310753	0.00702406		2.42	3.01741
					0.024	1.03332	1.00104	0.976361		-3.9	0.683254	-3.9	0.641209					0.731179	0.559716	7.13706e-06	0.999996				0.589174	0.850962	0.49172	0.37146		1.23	0.0293024	0.0259384	0.0173824	0.00317539	0.00717532		2.43	3.00563
					0.025	1.05061	1.01461	1.00769		-3.8	0.636255	-3.8	0.590397					0.723041	0.567297	6.21647e-06	0.999997				0.585935	0.370311	0.53112	0.559618		1.24	0.0297486	0.0263405	0.0176965	0.00324403	0.00732825		2.44	2.99399
					0.026	1.049	1.02048	0.990555		-3.8	0.636584	-3.8	0.590474					0.714798	0.574822	5.4146e-06	0.999997				0.397387	0.744584	0.511018	0.359388		1.25	0.0301974	0.0267451	0.0180135	0.00331501	0.00748625		2.45	2.98236
					0.027	1.03405	1.07435	0.989042		-3.7	0.585822	-3.7	0.53756					0.706455	0.582291	4.71614e-06	0.999998				0.572445	0.483618	0.501433	0.465789		1.26	0.0306488	0.0271523	0.0183335	0.00338599	0.00764426		2.46	2.97078
					0.028	1.0388	1.04377	0.993913		-3.7	0.586042	-3.7	0.537754					0.698016	0.589701	4.10777e-06	0.999998				0.622784	0.423754	0.411269	0.49932		1.27	0.0311027	0.027562	0.0186565	0.00345878	0.00780619		2.47	2.95933
					0.029	1.05829	1.0017	1.0142		-3.6	0.531034	-3.6	0.483288					0.689485	0.597051	3.57786e-06	0.999998				0.59177	0.549255	0.589174	0.830949		1.28	0.0315592	0.0279742	0.0189825	0.00353295	0.00797111		2.48	2.94782
					0.03	1.03345	1.01191	0.99567		-3.6	0.531301	-3.6	0.483462					0.680867	0.60434	3.11629e-06	0.999998				0.666232	0.743508	0.585935	0.570928		1.29	0.0320181	0.028389	0.0193114	0.00360713	0.00813604		2.49	2.93642
					0.031	1.02941	1.03174	1.00558		-3.5	0.472083	-3.5	0.427949					0.672166	0.611566	2.71427e-06	0.999999				0.470441	0.567711	0.397387	0.311016		1.3	0.0324796	0.0288062	0.0196432	0.00368421	0.00830724		2.5	2.92511
					0.032	1.0019	1.01165	1.01193		-3.5	0.472231	-3.5	0.428013					0.663386	0.618728	2.3641e-06	0.999999				0.621274	0.809232	0.572445	0.684187		1.31	0.0329435	0.0292259	0.0199781	0.00376167	0.00847925		2.51	2.91377
					0.033	1.02286	1.04326	0.998291		-3.4	0.410203	-3.4	0.371718					0.654534	0.625824	2.0591e-06	0.999999				0.527998	0.682707	0.622784	0.0448395		1.32	0.0334099	0.0296481	0.0203159	0.00383981	0.00865274		2.52	2.90256
					0.034	1.02904	1.04344	0.998961		-3.4	0.410259	-3.4	0.371818					0.645613	0.632853	1.79345e-06	0.999999				0.563817	0.908828	0.59177	0.00402801		1.33	0.0338786	0.0300727	0.0206566	0.00392063	0.008832		2.53	2.89136
					0.035	1.02944	1.00818	0.984648		-3.3	0.34731	-3.3	0.315779					0.636629	0.639814	1.56206e-06	0.999999				0.64189	0.787451	0.666232	0.505172		1.34	0.0343498	0.0304997	0.0210003	0.00400146	0.00901125		2.54	2.88021
					0.036	0.997317	1.04773	1.01819		-3.3	0.347383	-3.3	0.31586					0.627587	0.646706	1.36053e-06	0.999999				0.550309	0.918827	0.470441	0.429713		1.35	0.0348233	0.0309292	0.021347	0.00408407	0.00919437		2.55	2.86918
					0.037	1.00809	1.04059	0.995743		-3.2	0.284207	-3.2	0.259855					0.618491	0.653528	1.18499e-06	0.999999				0.536159	0.689884	0.621274	0.42979		1.36	0.0352992	0.031361	0.0216966	0.00416834	0.00938102		2.56	2.85811
					0.038	1.02579	1.02466	1.00201		-3.2	0.284297	-3.2	0.259953					0.609348	0.660279	1.0321e-06	0.999999				0.532859	0.475859	0.527998	0.816543		1.37	0.0357774	0.0317953	0.0220491	0.0042526	0.00956768		2.57	2.84713
					0.039	1.0221	0.994947	1.00013		-3.1	0.222785	-3.1	0.204989					0.600161	0.666957	8.98939e-07	1				0.552311	0.802367	0.563817	0.198312		1.38	0.0362579	0.0322319	0.0224046	0.00433982	0.00976067		2.58	2.83624
					0.04	1.0325	1.00596	0.987511		-3.1	0.222836	-3.1	0.205123					0.590937	0.673563	7.82954e-07	1				0.461978	0.574489	0.64189	0.544179		1.39	0.0367407	0.0326708	0.022763	0.0044276	0.00995487		2.59	2.82533
					0.041	1.01685	1.01497	1.00802		-3	0.165504	-3	0.153612					0.581681	0.680096	6.81934e-07	1				0.642891	0.69481	0.550309	0.619038		1.4	0.0372257	0.033112	0.0231244	0.00451596	0.0101503		2.6	2.81453
					0.042	1.0084	1.04879	0.993887		-3	0.165459	-3	0.153752					0.572397	0.686554	5.93947e-07	1				0.52546	0.717148	0.536159	0.406513		1.41	0.0377129	0.0335556	0.0234887	0.00460733	0.0103522		2.61	2.80377
					0.043	0.996665	1.01677	1.00964		-2.9	0.117639	-2.9	0.109359					0.563092	0.692937	5.17312e-07	1				0.618202	0.709053	0.532859	0.413787		1.42	0.0382023	0.0340014	0.0238559	0.00469871	0.010554		2.62	2.79303
					0.044	1.02329	1.0212	0.991007		-2.9	0.117574	-2.9	0.109485					0.55377	0.699244	4.50564e-07	1				0.501977	0.613412	0.552311	0.423445		1.43	0.038694	0.0344495	0.0242261	0.00479183	0.0107596		2.63	2.78241
					0.045	1.01185	1.04467	1.00545		-2.8	0.0918428	-2.8	0.0842486					0.544436	0.705476	3.92428e-07	1				0.572187	0.569698	0.461978	0.342259		1.44	0.0391877	0.0348999	0.0245992	0.00488687	0.0109693		2.64	2.77176
					0.046	1.03158	1.01116	1.00915		-2.8	0.0917894	-2.8	0.0843242					0.535097	0.711631	3.41794e-07	1				0.054474	1.08543	0.642891	0.550423		1.45	0.0396836	0.0353525	0.0249752	0.00498191	0.011179		2.65	2.7612
					0.047	1.02642	1.0073	0.99976		-2.7	0.0726707	-2.7	0.0659231					0.525757	0.717709	2.97692e-07	1				0.459941	0.649408	0.52546	0.0196685		1.46	0.0401816	0.0358074	0.0253541	0.00507992	0.011395		2.66	2.75073
					0.048	1.01218	1.03569	0.99888		-2.7	0.0726794	-2.7	0.0659349					0.516421	0.72371	2.59281e-07	1				0.551245	0.71743	0.618202	0.516739		1.47	0.0406816	0.0362644	0.0257359	0.00517869	0.0116126		2.67	2.74024
					0.049	0.997447	0.978899	0.991036		-2.6	0.0576101	-2.6	0.0515841					0.507095	0.729633	2.25826e-07	1				0.712076	0.71729	0.501977	0.62961		1.48	0.0411838	0.0367236	0.0261207	0.00527789	0.0118311		2.68	2.72985
					0.05	0.99354	1.0438	0.997856		-2.6	0.0576399	-2.6	0.0516035					0.497783	0.735478	1.96687e-07	1				0.6211	0.475754	0.572187	0.413902		1.49	0.0416879	0.037185	0.0265083	0.00538046	0.0120568		2.69	2.7195
					0.051	0.99952	0.987021	1.00246		-2.5	0.0459758	-2.5	0.040871					0.48849	0.741245	1.71308e-07	1				0.562674	0.977831	0.054474	0.816189		1.5	0.042194	0.0376485	0.0268988	0.00548303	0.0122824		2.7	2.70917
					0.052	1.01666	0.987674	0.97802		-2.5	0.0459839	-2.5	0.0408977					0.479222	0.746934	1.49204e-07	1				0.582088	0.769957	0.459941	0.548046		1.51	0.0427021	0.0381142	0.0272922	0.00558728	0.0125116		2.71	2.69896
					0.053	1.03062	1.00272	0.992839		-2.4	0.0375756	-2.4	0.0332762					0.469983	0.752545	1.29952e-07	1				0.431225	0.740527	0.551245	0.109524		1.52	0.0432122	0.038582	0.0276885	0.00569371	0.0127454		2.72	2.68873
					0.054	1.01283	1.029	1.019		-2.4	0.0375899	-2.4	0.0332736					0.460777	0.758076	1.13184e-07	1				0.631527	0.575854	0.712076	0.919923		1.53	0.0437242	0.0390519	0.0280877	0.00580014	0.0129792		2.73	2.67858
					0.055	1.00602	1.02725	0.999435		-2.3	0.0314041	-2.3	0.0277262					0.451611	0.76353	9.85792e-08	1				0.716117	0.337112	0.6211	0.726211		1.54	0.0442381	0.0395238	0.0284898	0.00590952	0.0132193		2.74	2.66852
					0.056	1.00418	0.973609	0.990952		-2.3	0.0313928	-2.3	0.0277067					0.442488	0.768904	8.58592e-08	1				0.452057	0.696828	0.562674	1.14309		1.55	0.0447538	0.0399978	0.0288947	0.00601988	0.0134613		2.75	2.65843
					0.057	1.02543	1.00716	0.995459		-2.2	0.0267445	-2.2	0.0236079					0.433412	0.7742	7.47805e-08	1				0.538588	0.565948	0.582088	0.119947		1.56	0.0452714	0.0404738	0.0293025	0.00613052	0.013704		2.76	2.64845
					0.058	1.00577	1.05763	1.00307		-2.2	0.0267442	-2.2	0.0235762					0.424388	0.779417	6.51312e-08	1				0.621673	0.758978	0.431225	0.425182		1.57	0.0457909	0.0409519	0.0297132	0.00624486	0.0139544		2.77	2.63851
					0.059	1.00954	0.978416	1.01583		-2.1	0.0234324	-2.1	0.0206726					0.415421	0.784556	5.67271e-08	1				0.49767	0.638664	0.631527	0.375249		1.58	0.0463121	0.041432	0.0301267	0.00635921	0.0142048		2.78	2.62859
					0.06	1.00974	1.03161	0.994018		-2.1	0.023417	-2.1	0.020667					0.406514	0.789617	4.94073e-08	1				0.511858	0.630165	0.716117	0.580896		1.59	0.0468351	0.041914	0.030543	0.00647513	0.0144585		2.79	2.61878
					0.061	1.01557	1.00102	0.999462		-2	0.0208036	-2	0.0183573					0.397672	0.794599	4.30321e-08	1				0.600397	0.710833	0.452057	0.507913		1.6	0.0473598	0.042398	0.0309622	0.00659352	0.0147173		2.8	2.60897
					0.062	1.00572	1.03833	1.0166		-2	0.0208016	-2	0.018369					0.388897	0.799503	3.74794e-08	1				0.597022	0.428947	0.538588	0.650253		1.61	0.0478863	0.042884	0.0313842	0.00671191	0.0149762		2.81	2.59922
					0.063	1.00941	0.994578	1.01825		-1.9	0.0189268	-1.9	0.0167051					0.380195	0.804329	3.26433e-08	1				0.520475	0.4521	0.621673	0.528116		1.62	0.0484144	0.0433718	0.031809	0.00683321	0.0152411		2.82	2.58956
					0.064	1.00785	1.02733	0.991591		-1.9	0.0189254	-1.9	0.0167188					0.371569	0.809078	2.84312e-08	1				0.65591	0.607814	0.49767	0.593951		1.63	0.0489442	0.0438616	0.0322367	0.00695571	0.0155084		2.83	2.57988
					0.065	1.01251	1.02971	0.994336		-1.8	0.0174213	-1.8	0.0153914					0.363021	0.813749	2.47625e-08	1				0.570315	0.670434	0.511858	0.422311		1.64	0.0494757	0.0443533	0.0326671	0.00707832	0.015776		2.84	2.5703
					0.066	1.01942	0.969501	1.02981		-1.8	0.0174023	-1.8	0.0153962					0.354557	0.818343	2.15673e-08	1				0.553349	0.466863	0.600397	0.514581		1.65	0.0500087	0.0448468	0.0331004	0.00720498	0.016052		2.85	2.56076
					0.067	1.01241	0.999693	0.996426		-1.7	0.0162932	-1.7	0.0144313					0.346178	0.822861	1.87844e-08	1				0.538806	0.534219	0.597022	0.414879		1.66	0.0505434	0.0453422	0.0335365	0.00733165	0.016328		2.86	2.55125
					0.068	1.02058	0.978278	0.988883		-1.7	0.0162915	-1.7	0.0144299					0.337887	0.827302	1.63605e-08	1				0.552295	0.527754	0.520475	0.155111		1.67	0.0510796	0.0458394	0.0339753	0.00745977	0.016607		2.87	2.54183
					0.069	1.0024	1.00512	1.01263		-1.6	0.0155262	-1.6	0.0137606					0.329689	0.831667	1.42494e-08	1				0.474228	0.754863	0.65591	0.532045		1.68	0.0516174	0.0463385	0.0344169	0.00759065	0.0168916		2.88	2.53243
					0.07	1.0201	1.00549	1.00022		-1.6	0.0155326	-1.6	0.0137524					0.321585	0.835956	1.24107e-08	1				0.453314	0.632073	0.553349	0.676721		1.69	0.0521566	0.0468393	0.0348613	0.00772154	0.0171763		2.89	2.52308
					0.071	1.00421	1.02884	0.989947		-1.5	0.0150208	-1.5	0.0132975					0.313579	0.84017	1.08093e-08	1				0.396764	0.750682	0.538806	0.310513		1.7	0.0526973	0.0473419	0.0353085	0.00785527	0.0174667		2.9	2.51382
					0.072	1.00321	1.05561	1.00278		-1.5	0.0150182	-1.5	0.0132949					0.305672	0.844309	9.41452e-09	1				0.379417	0.705373	0.552295	0.413229		1.71	0.0532395	0.0478462	0.0357584	0.00799044	0.0177602		2.91	2.50455
					0.073	1.00254	0.979461	0.979424		-1.4	0.0145628	-1.4	0.0128947					0.297868	0.848374	8.19971e-09	1				0.719921	0.223	0.474228	0.382931		1.72	0.0537832	0.0483523	0.036211	0.00812562	0.0180536		2.92	2.49536
					0.074	0.982226	0.98693	1.00333		-1.4	0.014561	-1.4	0.0128995					0.290167	0.852365	7.14166e-09	1				0.577679	0.812128	0.453314	0.321968		1.73	0.0543282	0.0488601	0.0366664	0.00826506	0.0183557		2.93	2.48623
					0.075	1.01319	1.015	1.00683		-1.3	0.0142266	-1.3	0.0126158					0.282574	0.856282	6.22013e-09	1				0.459359	0.736066	0.396764	0.454965		1.74	0.0548746	0.0493696	0.0371245	0.00840457	0.0186579		2.94	2.47712
					0.076	1.01445	1.01183	1.00351		-1.3	0.0142222	-1.3	0.0126176					0.275088	0.860126	5.41751e-09	1				0.600401	0.964578	0.379417	0.263787		1.75	0.0554223	0.0498807	0.0375853	0.00854542	0.0189628		2.95	2.46809
					0.077	0.99149	0.971733	1.00749		-1.2	0.0140255	-1.2	0.0124476					0.267713	0.863898	4.71845e-09	1				0.411276	0.692667	0.719921	0.717864		1.76	0.0559714	0.0503935	0.0380489	0.00868934	0.019274		2.96	2.45909
					0.078	0.997118	0.998813	0.990261		-1.2	0.0140304	-1.2	0.0124436					0.26045	0.867598	4.1096e-09	1				0.607842	0.72505	0.577679	0.685677		1.77	0.0565218	0.0509079	0.0385151	0.00883327	0.0195851		2.97	2.45014
					0.079	1.01386	1.00314	0.984099		-1.1	0.0138495	-1.1	0.0122828					0.2533	0.871227	3.57932e-09	1				0.455826	0.482293	0.459359	0.911711		1.78	0.0570734	0.051424	0.038984	0.00897997	0.0199018		2.98	2.44127
					0.08	0.980912	0.998238	1.00503		-1.1	0.0138557	-1.1	0.0122893					0.246265	0.874785	3.11745e-09	1				0.619897	0.549357	0.600401	0.999056		1.79	0.0576263	0.0519416	0.0394556	0.00912837	0.0202219		2.99	2.4324
					0.081	0.989662	0.949495	0.996235		-1	0.0137376	-1	0.0121822					0.239346	0.878272	2.71519e-09	1				0.544264	0.802791	0.411276	0.383824		1.8	0.0581803	0.0524608	0.0399299	0.00927677	0.0205421		3	2.42361
					0.082	1.00843	0.984462	1.0102		-1	0.0137424	-1	0.0121768					0.232544	0.88169	2.36483e-09	1				0.48386	0.865374	0.607842	0.67012		1.81	0.0587356	0.0529816	0.0404068	0.00942944	0.0208707		3.01	2.41487
					0.083	0.991401	1.00655	0.997293		-0.9	0.0136439	-0.9	0.0121096					0.225861	0.885039	2.05968e-09	1				0.493077	0.407808	0.455826	0.00500879		1.82	0.0592921	0.0535039	0.0408864	0.00958238	0.0211999		3.02	2.40616
					0.084	0.987561	1.02444	1.01469		-0.9	0.0136433	-0.9	0.0121063					0.219296	0.888319	1.79391e-09	1				0.547475	0.41226	0.619897	0.49243		1.83	0.0598496	0.0540277	0.0413686	0.00973651	0.0215314		3.03	2.39752
					0.085	0.984985	0.983048	0.996566		-0.8	0.0135915	-0.8	0.0120507					0.212851	0.891532	1.56243e-09	1				0.516255	0.643396	0.544264	0.540151		1.84	0.0604083	0.054553	0.0418534	0.00989407	0.0218697		3.04	2.38892
					0.086	1.0208	0.998361	1.00218		-0.8	0.0135884	-0.8	0.012056					0.206526	0.894677	1.36082e-09	1				0.57097	0.461952	0.48386	0.918457		1.85	0.060968	0.0550797	0.0423409	0.0100516	0.022208		3.05	2.38036
					0.087	1.0123	0.975684	0.991463		-0.7	0.0135594	-0.7	0.0120277					0.200322	0.897756	1.18523e-09	1				0.646889	0.900123	0.493077	0.433847		1.86	0.0615288	0.0556079	0.0428309	0.0102119	0.0225516		3.06	2.37187
					0.088	1.01023	1.01186	0.999427		-0.7	0.0135579	-0.7	0.0120296					0.194239	0.900769	1.03229e-09	1				0.671225	0.883747	0.547475	0.26856		1.87	0.0620907	0.0561376	0.0433235	0.0103741	0.0228991		3.07	2.3634
					0.089	1.00571	0.998504	0.986489		-0.6	0.0135381	-0.6	0.0120138					0.188277	0.903717	8.99086e-10	1				0.596001	0.520559	0.516255	-0.0358912		1.88	0.0626535	0.0566686	0.0438187	0.0105364	0.0232466		3.08	2.355
					0.09	0.981551	0.990419	0.997356		-0.6	0.0135364	-0.6	0.0120116					0.182437	0.9066	7.83071e-10	1				0.550751	0.249282	0.57097	0.334763		1.89	0.0632173	0.057201	0.0443165	0.0107029	0.0236024		3.09	2.34665
					0.091	0.985567	0.976783	1.00575		-0.5	0.0135138	-0.5	0.0119871					0.176719	0.90942	6.82026e-10	1				0.468813	0.669298	0.646889	0.501745		1.9	0.063782	0.0577348	0.0448169	0.0108699	0.0239592		3.1	2.33833
					0.092	0.974531	0.992568	0.998704		-0.5	0.0135116	-0.5	0.0119895					0.171122	0.912176	5.9402e-10	1				0.49547	0.562198	0.671225	0.0268008		1.91	0.0643477	0.05827	0.0453197	0.011038	0.024318		3.11	2.33008
					0.093	1.01832	0.976032	0.990516		-0.4	0.0135007	-0.4	0.0119774					0.165646	0.91487	5.1737e-10	1				0.57298	0.773017	0.596001	0.289835		1.92	0.0649142	0.0588064	0.0458251	0.0112099	0.0246842		3.12	2.32186
					0.094	0.983394	0.974856	0.986863		-0.4	0.0135003	-0.4	0.0119802					0.160291	0.917503	4.50611e-10	1				0.505711	0.683973	0.550751	0.13485		1.93	0.0654816	0.0593442	0.0463331	0.0113817	0.0250504		3.13	2.31369
					0.095	0.996608	0.964345	0.979587		-0.3	0.0134933	-0.3	0.0119733					0.155056	0.920074	3.92465e-10	1				0.441469	0.633633	0.468813	0.28147		1.94	0.0660499	0.0598832	0.0468435	0.0115562	0.0254215		3.14	2.30559
					0.096	1.00984	0.98376	1.00102		-0.3	0.0134956	-0.3	0.0119724					0.149941	0.922585	3.41823e-10	1				0.566061	0.790793	0.49547	0.0873261		1.95	0.0666189	0.0604235	0.0473564	0.0117331	0.0257972		3.15	2.29751
					0.097	1.00415	0.988257	0.987391		-0.2	0.0135052	-0.2	0.0119837					0.144946	0.925037	2.97716e-10	1				0.500315	0.703784	0.57298	0.13737		1.96	0.0671887	0.0609651	0.0478718	0.0119099	0.0261728		3.16	2.28949
					0.098	0.965372	0.997351	1.00303		-0.2	0.0135033	-0.2	0.0119852					0.14007	0.927429	2.59299e-10	1				0.591272	0.572996	0.505711	0.505052		1.97	0.0677593	0.0615079	0.0483897	0.012091	0.0265566		3.17	2.28152
					0.099	0.970937	1	0.998113		-0.1	0.0135177	-0.1	0.0119971					0.135311	0.929764	2.2584e-10	1				0.483799	0.741147	0.441469	-0.195704		1.98	0.0683306	0.0620518	0.04891	0.0122729	0.0269418		3.18	2.27358
										-0.1	0.0135195	-0.1	0.011995					0.13067	0.932042	1.96699e-10	1				0.563466	0.706055	0.566061	0.622774		1.99	0.0689026	0.062597	0.0494328	0.0124556	0.0273286		3.19	2.26571
																		0.126144	0.934263	1.71317e-10	1				0.523326	0.715696	0.500315	0.155112		2	0.0694753	0.0631433	0.0499579	0.0126426	0.0277234		3.2	2.25788
																		0.121734	0.936428	1.49211e-10	1				0.665011	0.497707	0.591272	0.389989		2.01	0.0700486	0.0636907	0.0504855	0.0128296	0.0281183		3.21	2.25009
																		0.117438	0.938539	1.29958e-10	1				0.709417	0.445882	0.483799	0.320859		2.02	0.0706225	0.0642393	0.0510155	0.0130191	0.0285178		3.22	2.24235
																		0.113255	0.940595	1.13188e-10	1				0.538073	0.87422	0.563466	0.300796		2.03	0.0711971	0.0647889	0.0515479	0.0132114	0.0289224		3.23	2.23466
																		0.109184	0.942598	9.85829e-11	1				0.420576	0.472165	0.665011	-0.111916		2.04	0.0717721	0.0653396	0.0520826	0.0134036	0.029327		3.24	2.22701
																		0.105223	0.944548	8.58621e-11	1				0.646445	0.515067	0.709417	0.0831806		2.05	0.0723478	0.0658913	0.0526197	0.0136002	0.0297395		3.25	2.21941
																		0.101371	0.946447	7.47828e-11	1				0.765746	0.383982	0.664437	0.296703		2.06	0.0729239	0.0664441	0.0531591	0.0137978	0.030154		3.26	2.21185
																		0.0976267	0.948294	6.51331e-11	1				0.666366	0.602322	0.538073	0.710799		2.07	0.0735005	0.0669979	0.0537009	0.013996	0.0305696		3.27	2.20435
																		0.0939889	0.950091	5.67286e-11	1				0.516515	0.799644	0.420576	0.367358		2.08	0.0740775	0.0675527	0.0542449	0.0141991	0.030994		3.28	2.19689
																		0.0904559	0.95184	4.94085e-11	1				0.582901	0.611008	0.646445	0.358177		2.09	0.074655	0.0681084	0.0547913	0.0144021	0.0314184		3.29	2.18946
																		0.0870262	0.953539	4.3033e-11	1				0.496339	0.708859	0.765746	0.312835		2.1	0.0752329	0.0686651	0.0553399	0.0146076	0.0318472		3.3	2.1821
																		0.0836982	0.955191	3.74802e-11	1				0.498398	0.752739	0.666366	-0.0132406		2.11	0.0758111	0.0692227	0.0558907	0.0148163	0.0322817		3.31	2.17477
																		0.0804703	0.956795	3.26439e-11	1				0.565336	0.640953	0.516515	0.760619		2.12	0.0763897	0.0697812	0.0564438	0.0150249	0.0327162		3.32	2.16748
																		0.0773408	0.958354	2.84316e-11	1				0.661552	0.581368	0.582901	0.877182		2.13	0.0769686	0.0703405	0.0569992	0.0152379	0.0331583		3.33	2.16025
																		0.074308	0.959867	2.47629e-11	1				0.453011	0.561693	0.496339	0.404233		2.14	0.0775478	0.0709007	0.0575567	0.0154522	0.0336029		3.34	2.15305
																		0.0713703	0.961336	2.15676e-11	1				0.480541	0.560637	0.498398	0.351444		2.15	0.0781273	0.0714618	0.0581165	0.015667	0.0340483		3.35	2.14591
																		0.0685259	0.962762	1.87846e-11	1				0.466318	0.858009	0.565336	0.322009		2.16	0.078707	0.0720236	0.0586784	0.0158872	0.0345032		3.36	2.1388
																		0.065773	0.964144	1.63607e-11	1				0.717044	0.713802	0.661552	0.664454		2.17	0.0792869	0.0725863	0.0592425	0.0161073	0.0349581		3.37	2.13174
																		0.0631099	0.965484	1.42496e-11	1				0.575935	0.49601	0.453011	0.526197		2.18	0.079867	0.0731497	0.0598087	0.0163298	0.0354171		3.38	2.12473
																		0.0605347	0.966784	1.24109e-11	1				0.570743	0.266959	0.480541	0.634003		2.19	0.0804472	0.0737138	0.060377	0.016556	0.0358823		3.39	2.11775
																		0.0580456	0.968042	1.08094e-11	1				0.439856	0.747104	0.466318	0.441296		2.2	0.0810275	0.0742787	0.0609475	0.0167821	0.0363476		3.4	2.11082
																		0.0556408	0.969262	9.4146e-12	1				0.545909	0.608046	0.717044	0.0670637		2.21	0.081608	0.0748443	0.06152	0.0170125	0.0368203		3.41	2.10394
																		0.0533185	0.970442	8.19977e-12	1				0.456574	0.43091	0.575935	0.348858		2.22	0.0821885	0.0754105	0.0620946	0.0172447	0.037296		3.42	2.09709
																		0.0510767	0.971585	7.1417e-12	1				0.54103	0.598099	0.570743	-0.166663		2.23	0.0827691	0.0759774	0.0626713	0.0174771	0.0377721		3.43	2.09029
																		0.0489137	0.972691	6.22016e-12	1				0.48549	0.456733	0.439856	-0.194138		2.24	0.0833497	0.0765449	0.06325	0.0177156	0.0382584		3.44	2.08354
																		0.0468276	0.97376	5.41754e-12	1				0.538079	0.579944	0.545909	1.02321		2.25	0.0839303	0.0771131	0.0638307	0.017954	0.0387446		3.45	2.07682
																		0.0448164	0.974794	4.71848e-12	1				0.582503	0.910222	0.456574	0.34297		2.26	0.0845108	0.0776818	0.0644134	0.0181946	0.0392347		3.46	2.07015
																		0.0428785	0.975793	4.10962e-12	1				0.544793	0.761449	0.54103	0.378246		2.27	0.0850913	0.0782511	0.0649981	0.0184394	0.0397316		3.47	2.06352
																		0.0410119	0.976758	3.57933e-12	1				0.506531	0.637069	0.53003	0.147338		2.28	0.0856717	0.078821	0.0655847	0.0186842	0.0402285		3.48	2.05693
																		0.0392147	0.977691	3.11747e-12	1				0.517991	0.57026	0.48549	0.177745		2.29	0.086252	0.0793913	0.0661733	0.0189333	0.0407326		3.49	2.05038
																		0.0374851	0.978591	2.7152e-12	1				0.48818	0.437962	0.538079	0.193671		2.3	0.0868322	0.0799622	0.0667638	0.0191845	0.0412403		3.5	2.04387
																		0.0358214	0.979459	2.36484e-12	1				0.499989	0.767134	0.582503	0.402997		2.31	0.0874121	0.0805335	0.0673562	0.0194358	0.0417479		3.51	2.03741
																		0.0342217	0.980297	2.05969e-12	1				0.47366	0.653193	0.544793	0.479988		2.32	0.0879919	0.0811053	0.0679505	0.0196936	0.0422662		3.52	2.03098
																		0.0326841	0.981105	1.79391e-12	1				0.430971	0.587621	0.506531	0.18627		2.33	0.0885715	0.0816776	0.0685466	0.0199515	0.0427847		3.53	2.0246
																		0.0312069	0.981884	1.56243e-12	1				0.486502	0.579387	0.517991	0.319705		2.34	0.0891508	0.0822502	0.0691446	0.0202114	0.0433064		3.54	2.01826
																		0.0297884	0.982635	1.36082e-12	1				0.571563	0.644991	0.48818	0.219398		2.35	0.0897298	0.0828232	0.0697444	0.020476	0.0438357		3.55	2.01195
																		0.0284268	0.983357	1.18523e-12	1				0.634261	0.741713	0.499989	0.283737		2.36	0.0903086	0.0833966	0.070346	0.0207407	0.044365		3.56	2.00569
																		0.0271203	0.984054	1.03229e-12	1				0.581246	0.495615	0.47366	0.907916		2.37	0.090887	0.0839704	0.0709494	0.0210096	0.0449011		3.57	1.99947
																		0.0258673	0.984723	8.99087e-13	1				0.523146	0.81529	0.430971	0.404059		2.38	0.091465	0.0845444	0.0715545	0.0212811	0.0454413		3.58	1.99329
																		0.024666	0.985368	7.83072e-13	1				0.524145	0.575238	0.486502	0.511623		2.39	0.0920427	0.0851188	0.0721614	0.0215526	0.0459815		3.59	1.98714
																		0.0235149	0.985988	6.82027e-13	1				0.433815	0.633941	0.571563	0.306998		2.4	0.0926199	0.0856934	0.07277	0.0218308	0.0465321		3.6	1.98104
																		0.0224122	0.986584	5.94021e-13	1				0.478667	0.556708	0.634261	0.517615		2.41	0.0931968	0.0862683	0.0733802	0.0221093	0.0470832		3.61	1.97498
																		0.0213564	0.987157	5.17371e-13	1				0.596196	0.494206	0.581246	0.391481		2.42	0.0937732	0.0868435	0.0739922	0.0223897	0.0476372		3.62	1.96895
																		0.0203459	0.987707	4.50611e-13	1				0.67734	0.588634	0.523146	0.441483		2.43	0.094349	0.0874188	0.0746058	0.0226754	0.0481993		3.63	1.96296
																		0.0193792	0.988236	3.92466e-13	1				0.882091	0.568736	0.524145	0.304745		2.44	0.0949244	0.0879943	0.075221	0.0229611	0.0487613		3.64	1.95702
																		0.0184546	0.988743	3.41823e-13	1				0.476855	0.689512	0.433815	0.0137939		2.45	0.0954993	0.08857	0.0758379	0.023251	0.0493298		3.65	1.9511
																		0.0175708	0.98923	0.99938	0.000615603				0.541982	0.66652	0.478667	0.533438		2.46	0.0960736	0.0891458	0.0764563	0.023544	0.0499028		3.66	1.94524
																		0.0167263	0.989697	0.999185	0.000808017				0.509275	0.497458	0.596196	0.597667		2.47	0.0966472	0.0897218	0.0770763	0.0238369	0.0504758		3.67	1.9394
																		0.0159197	0.990145	0.998929	0.00105924				0.494621	0.966506	0.67734	-0.0284477		2.48	0.0972203	0.0902978	0.0776978	0.0241365	0.0510586		3.68	1.93361
																		0.0151495	0.990574	0.998593	0.00138637				0.60717	0.599872	0.882091	0.101535		2.49	0.0977928	0.0908739	0.0783208	0.0244369	0.0516426		3.69	1.92785
																		0.0144144	0.990985	0.998155	0.00181095				0.510766	0.528237	0.476855	0.152868		2.5	0.0983645	0.0914501	0.0789454	0.0247389	0.0522289		3.7	1.92213
																		0.0137131	0.991379	0.997583	0.00235978				0.43918	0.723939	0.541982	0.931317		2.51	0.0989356	0.0920263	0.0795714	0.0250467	0.0528237		3.71	1.91645
																		0.0130442	0.991757	0.99684	0.00306581				0.551702	0.709185	0.509275	0.873106		2.52	0.099506	0.0926025	0.0801988	0.0253546	0.0534185		3.72	1.91081
																		0.0124065	0.992118	0.995876	0.00396887				0.567353	0.668505	0.494621	0.333373		2.53	0.100076	0.0931787	0.0808277	0.0256665	0.0540191		3.73	1.9052
																		0.0117988	0.992463	0.994633	0.00511622				0.652272	0.388753	0.665674	0.972686		2.54	0.100645	0.0937549	0.081458	0.025982	0.0546247		3.74	1.89963
																		0.0112199	0.992794	0.993037	0.00656278				0.558285	0.428418	0.60717	0.642922		2.55	0.101213	0.094331	0.0820896	0.0262975	0.0552304		3.75	1.8941
																		0.0106686	0.99311	0.991	0.0083708				0.529779	0.530041	0.510766	0.0686191		2.56	0.10178	0.094907	0.0827226	0.0266196	0.0558452		3.76	1.8886
																		0.0101438	0.993412	0.988415	0.0106089				0.887233	0.16251	0.43918	0.324151		2.57	0.102346	0.0954829	0.0833569	0.0269428	0.0564616		3.77	1.88315
																		0.00964435	0.993701	0.985161	0.0133505				0.9183	0.0872097	0.551702	0.912444		2.58	0.102912	0.0960587	0.0839925	0.0272674	0.0570798		3.78	1.87772
																		0.00916924	0.993977	0.981097	0.0166709				0.876367	0.11514	0.567353	0.345231		2.59	0.103476	0.0966344	0.0846295	0.0275985	0.0577068		3.79	1.87234
																		0.00871742	0.99424	0.976068	0.0206447				0.527071	0.625996	0.652272	0.630552		2.6	0.10404	0.0972098	0.0852676	0.0279295	0.0583338		3.8	1.86699
																		0.00828789	0.994492	0.969903	0.0253414				0.511083	0.98536	0.558285	0.721181		2.61	0.104603	0.0977851	0.085907	0.0282645	0.0589659		3.81	1.86168
																		0.00787968	0.994732	0.962425	0.0308218				0.444586	0.389127	0.529779	0.288543		2.62	0.105165	0.0983602	0.0865476	0.0286035	0.0596034		3.82	1.8564
																		0.00749187	0.994961	0.95345	0.0371344				0.45935	0.9283	0.887233	0.191176		2.63	0.105726	0.098935	0.0871894	0.0289425	0.0602409		3.83	1.85116
																		0.00712354	0.995179	0.942801	0.0443115				0.489404	0.569955	0.917632	0.389986		2.64	0.106286	0.0995096	0.0878323	0.0292879	0.0608868		3.84	1.84595
																		0.00677384	0.995388	0.93031	0.0523671				0.699964	0.43886	0.9183	0.328622		2.65	0.106844	0.100084	0.0884763	0.029635	0.0615346		3.85	1.84079
																		0.00644191	0.995586	0.915834	0.0612953				0.647411	0.549458	0.876367	0.118633		2.66	0.107402	0.100658	0.0891215	0.029983	0.0621838		3.86	1.83566
																		0.00612695	0.995775	0.899256	0.0710704				0.622125	0.850654	0.527071	0.525475		2.67	0.107959	0.101231	0.0897677	0.0303381	0.0628418		3.87	1.83056
																		0.00582817	0.995956	0.880497	0.0816475				0.561839	0.657932	0.511083	0.466994		2.68	0.108514	0.101805	0.090415	0.0306933	0.0634998		3.88	1.8255
																		0.00554483	0.996127	0.859524	0.0929645				0.550581	0.789487	0.444586	0.482263		2.69	0.109069	0.102378	0.0910633	0.0310521	0.0641623		3.89	1.82047
																		0.00527619	0.996291	0.836353	0.104945				0.505664	0.672806	0.45935	0.377201		2.7	0.109622	0.10295	0.0917126	0.0314154	0.0648302		3.9	1.81548
																		0.00502157	0.996447	0.811051	0.117502				0.471043	0.802158	0.489404	0.16273		2.71	0.110174	0.103522	0.0923629	0.0317787	0.0654982		3.91	1.81053
																		0.00478029	0.996595	0.783736	0.13054				0.477128	0.705391	0.699964	0.519483		2.72	0.110725	0.104094	0.0930142	0.0321484	0.0661737		3.92	1.8056
																		0.00455172	0.996736	0.754577	0.14396				0.389915	0.665628	0.647411	0.666483		2.73	0.111275	0.104665	0.0936663	0.0325199	0.0668514		3.93	1.80073
																		0.00433523	0.99687	0.723783	0.157661				0.466101	0.623663	0.561839	0.697401		2.74	0.111823	0.105236	0.0943193	0.0328922	0.0675299		3.94	1.79587
																		0.00413023	0.996998	0.691604	0.171546				0.667928	1.18578	0.550581	0.481027		2.75	0.11237	0.105806	0.0949732	0.0332722	0.0682172		3.95	1.79106
																		0.00393617	0.997119	0.658315	0.185519				0.471575	0.805294	0.505664	0.563281		2.76	0.112916	0.106376	0.095628	0.0336521	0.0689044		3.96	1.78628
																		0.00375248	0.997235	0.624213	0.199493				0.45828	0.69018	0.471043	0.869042		2.77	0.11346	0.106945	0.0962835	0.0340354	0.0695954		3.97	1.78153
																		0.00357867	0.997344	0.589602	0.213387				0.45929	0.621048	0.477128	0.475197		2.78	0.114003	0.107514	0.0969399	0.0344238	0.0702918		3.98	1.77683
																		0.00341422	0.997449	0.554787	0.227127				0.572081	0.824257	0.608707	1.13362		2.79	0.114545	0.108082	0.097597	0.0348121	0.0709883		3.99	1.77216
																		0.00325866	0.997548	0.520064	0.240648				0.542293	0.588954	0.389915	0.466453		2.8	0.115086	0.108649	0.0982548	0.0352066	0.0716913		4	1.76751
																		0.00311154	0.997642	0.485715	0.253896				0.397122	0.792302	0.466101	0.548941		2.81	0.115625	0.109216	0.0989133	0.0356034	0.0723967		4.01	1.76292
																		0.00297243	0.997731	0.451996	0.266821				0.405155	0.665964	0.667928	0.416648		2.82	0.116162	0.109782	0.0995725	0.0360006	0.0731025		4.02	1.75834
																		0.0028409	0.997816	0.41914	0.279386				0.572487	0.791552	0.471575	0.282329		2.83	0.116698	0.110347	0.100232	0.036406	0.0738166		4.03	1.75381
																		0.00271657	0.997897	0.387345	0.291557				0.51387	0.628636	0.45828	0.310893		2.84	0.117233	0.110912	0.100893	0.0368113	0.0745307		4.04	1.74931
																		0.00259906	0.997974	0.356781	0.303311				0.689485	0.413983	0.45929	0.162684		2.85	0.117766	0.111476	0.101554	0.0372198	0.0752478		4.05	1.74484
																		0.002488	0.998047	0.327583	0.314629				0.578335	0.767112	0.572081	0.698609		2.86	0.118297	0.112039	0.102215	0.0376337	0.0759702		4.06	1.74042
																		0.00238306	0.998116	0.299853	0.325498				0.621925	0.650685	0.542293	0.3034		2.87	0.118827	0.112602	0.102878	0.0380477	0.0766927		4.07	1.73602
																		0.00228391	0.998181	0.273665	0.33591				0.44341	0.742807	0.397122	0.854822		2.88	0.119356	0.113163	0.10354	0.0384675	0.0774205		4.08	1.73165
																		0.00219024	0.998244	0.249063	0.345862				0.476895	0.769399	0.405155	0.298027		2.89	0.119883	0.113724	0.104203	0.0388902	0.078151		4.09	1.72734
																		0.00210175	0.998303	0.226064	0.355355				0.58865	0.90564	0.572487	0.48528		2.9	0.120408	0.114284	0.104867	0.0393128	0.0788815		4.1	1.72304
																		0.00201816	0.998359	0.204664	0.364392				0.537683	0.685555	0.51387	0.147766		2.91	0.120932	0.114843	0.105531	0.0397441	0.0796195		4.11	1.71878
																		0.00193921	0.998412	0.18484	0.37298				0.472163	0.641767	0.689485	0.384612		2.92	0.121454	0.115402	0.106195	0.0401754	0.0803577		4.12	1.71456
																		0.00186465	0.998463	0.16655	0.381127				0.477141	0.624906	0.578335	0.290465		2.93	0.121974	0.115959	0.10686	0.0406095	0.0810981		4.13	1.71037
																		0.00179423	0.998511	0.149741	0.388844				0.503987	0.36765	0.621925	0.301259		2.94	0.122492	0.116515	0.107525	0.0410497	0.0818435		4.14	1.70622
																		0.00172773	0.998556	0.13435	0.396143				0.49958	0.669337	0.44341	0.134978		2.95	0.123009	0.117071	0.10819	0.0414898	0.082589		4.15	1.7021
																		0.00166492	0.9986	0.120305	0.403037				0.53162	0.821598	0.476895	0.657389		2.96	0.123524	0.117625	0.108856	0.0419355	0.0833388		4.16	1.698
																		0.00160561	0.998641	0.107529	0.409541				0.538944	0.63948	0.58865	0.266957		2.97	0.124038	0.118179	0.109522	0.0423845	0.0840912		4.17	1.69397
																		0.00154959	0.99868	0.095942	0.415669				0.376296	0.585617	0.537683	0.849994		2.98	0.124549	0.118732	0.110188	0.0428334	0.0848436		4.18	1.68995
																		0.00149669	0.998717	0.0854632	0.421436				0.440529	0.523932	0.472163	0.904769		2.99	0.125059	0.119283	0.110854	0.0432909	0.0856022		4.19	1.68596
																		0.00144673	0.998752	0.0760113	0.426857				0.213579	1.18944	0.477141	0.526387		3	0.125567	0.119834	0.111521	0.0437487	0.0863611		4.2	1.68202
																		0.00139955	0.998785	0.0675067	0.431948				0.502899	0.552948	0.503987	0.717985		3.01	0.126073	0.120383	0.112187	0.044209	0.0871218		4.21	1.6781
																		0.00135498	0.998817	0.0598719	0.436724				0.57673	0.888827	0.49958	0.944538		3.02	0.126577	0.120931	0.112854	0.0446758	0.0878869		4.22	1.67422
																		0.00131289	0.998847	0.0530328	0.441201				0.482273	0.619507	0.53162	-0.124326		3.03	0.12708	0.121479	0.11352	0.0451427	0.0886521		4.23	1.67038
																		0.00127312	0.998876	0.0469187	0.445394				0.496434	0.732419	0.994436	-0.0381498		3.04	0.12758	0.122025	0.114187	0.0456148	0.0894207		4.24	1.66656
																		0.00123555	0.998903	0.041463	0.449316				0.485481	0.736695	0.538944	0.508415		3.05	0.128079	0.12257	0.114854	0.0460907	0.0901917		4.25	1.6628
																		0.00120005	0.998928	0.0366033	0.452983				0.567352	0.612115	0.376296	0.700492		3.06	0.128575	0.123113	0.11552	0.0465666	0.0909626		4.26	1.65905
																		0.00116651	0.998953	0.0322816	0.456408				0.539119	0.726898	0.440529	0.381406		3.07	0.12907	0.123656	0.116187	0.0470507	0.0917386		4.27	1.65533
																		0.00113481	0.998976	0.0284441	0.459605				0.504326	0.759998	0.213579	0.240622		3.08	0.129563	0.124197	0.116853	0.0475357	0.092515		4.28	1.65167
																		0.00110485	0.998998	0.0250414	0.462587				0.554533	0.373761	0.502899	0.540447		3.09	0.130053	0.124738	0.11752	0.0480227	0.0932926		4.29	1.64802
																		0.00107652	0.999019	0.0220282	0.465366				0.54775	0.590295	0.57673	0.0918813		3.1	0.130542	0.125276	0.118186	0.0485169	0.0940741		4.3	1.64442
																		0.00104974	0.999039	0.0193632	0.467954				0.513353	0.755562	0.482273	0.0369914		3.11	0.131028	0.125814	0.118852	0.0490111	0.0948556		4.31	1.64085
																		0.00102441	0.999058	0.0170089	0.470363				0.747338	0.288446	0.496434	0.39852		3.12	0.131513	0.12635	0.119518	0.0495103	0.0956396		4.32	1.6373
																		0.00100045	0.999076	0.0149313	0.472604				0.5347	0.572065	0.485481	0.473717		3.13	0.131995	0.126885	0.120183	0.0500137	0.0964258		4.33	1.6338
																		0.000977789	0.999093	0.0130996	0.474686				0.470472	0.634969	0.539119	0.332512		3.14	0.132476	0.127419	0.120848	0.0505172	0.097212		4.34	1.63033
																		0.000956343	0.99911	0.0114863	0.476621				0.555104	0.64613	0.504326	0.653924		3.15	0.132954	0.127951	0.121513	0.0510287	0.0980019		4.35	1.62688
																		0.000936044	0.999125	0.0100664	0.478417				0.481886	0.691348	0.554533	0.357934		3.16	0.13343	0.128482	0.122178	0.0515416	0.0987924		4.36	1.62349
																		0.000916827	0.99914	0.00881787	0.480083				0.571693	0.875331	0.513353	0.27093		3.17	0.133904	0.129011	0.122842	0.0520561	0.0995837		4.37	1.62011
																		0.000898629	0.999154	0.00772076	0.481628				0.475804	0.786408	0.747338	0.58827		3.18	0.134376	0.12954	0.123506	0.0525784	0.100378		4.38	1.61677
																		0.000881392	0.999168	0.00675737	0.48306				0.457872	0.911462	0.5347	0.263068		3.19	0.134845	0.130066	0.124169	0.0531007	0.101173		4.39	1.61347
																		0.00086506	0.99918	0.00591194	0.484386				0.425932	0.46192	0.578941	0.76729		3.2	0.135313	0.130591	0.124832	0.0536278	0.101969		4.4	1.61019
																		0.000849582	0.999193	0.00517046	0.485614				0.615046	0.37314	0.470472	0.431829		3.21	0.135778	0.131115	0.125495	0.0541597	0.102767		4.41	1.60696
																		0.000834908	0.999204	0.0045205	0.48675				0.411933	0.564055	0.555104	0.693747		3.22	0.136241	0.131637	0.126156	0.0546916	0.103565		4.42	1.60376
																		0.000820992	0.999215	0.00395105	0.487801				0.588664	0.90255	0.481886	0.0273829		3.23	0.136702	0.132158	0.126818	0.0552314	0.104366		4.43	1.60057
																		0.000807791	0.999226	0.00345237	0.488772				0.539256	0.609477	0.571693	0.226677		3.24	0.13716	0.132677	0.127478	0.055773	0.105167		4.44	1.59745
																		0.000795264	0.999236	0.00301585	0.48967				0.625402	0.491998	0.475804	0.313584		3.25	0.137616	0.133194	0.128138	0.0563159	0.105969		4.45	1.59433
																		0.000783372	0.999246	0.0026339	0.490498				0.682508	0.397258	0.457872	0.325286		3.26	0.13807	0.13371	0.128798	0.0568673	0.106773		4.46	1.59126
																		0.00077208	0.999255	0.00229981	0.491263				0.526118	0.876657	0.425932	0.532462		3.27	0.138521	0.134225	0.129456	0.0574187	0.107578		4.47	1.58822
																		0.000761352	0.999264	0.0020077	0.491969				0.546466	0.670566	0.615046	0.163307		3.28	0.138971	0.134737	0.130114	0.0579747	0.108383		4.48	1.5852
																		0.000751158	0.999272	0.00175236	0.49262				0.575484	0.738866	0.411933	0.397231		3.29	0.139417	0.135249	0.130771	0.058536	0.10919		4.49	1.58223
																		0.000741466	0.99928	0.00152922	0.49322				0.500224	0.660095	0.588664	0.343252		3.3	0.139862	0.135758	0.131428	0.0590974	0.109997		4.5	1.57929
																		0.000732249	0.999288	0.00133429	0.493773				0.541448	0.605409	0.539256	0.47415		3.31	0.140304	0.136266	0.132083	0.0596665	0.110806		4.51	1.57636
																		0.000723479	0.999295	0.00116404	0.494283				0.579001	0.376413	0.625402	0.409723		3.32	0.140743	0.136772	0.132738	0.060238	0.111615		4.52	1.5735
																		0.000715132	0.999302	0.00101537	0.494752				0.552582	0.665011	0.682508	0.108463		3.33	0.141181	0.137276	0.133392	0.0608104	0.112424		4.53	1.57065
																		0.000707184	0.999309	0.000885582	0.495184				0.700038	0.644851	0.526118	0.605889		3.34	0.141615	0.137779	0.134045	0.0613921	0.113235		4.54	1.56783
																		0.000699613	0.999315	0.000772294	0.495581				0.615412	0.568082	0.546466	0.373964		3.35	0.142048	0.13828	0.134697	0.0619737	0.114046		4.55	1.56505
																		0.000692398	0.999321	0.000673427	0.495947				0.678518	0.911648	0.575484	0.625654		3.36	0.142478	0.138779	0.135347	0.0625597	0.114858		4.56	1.56228
																		0.000685519	0.999327	0.00058716	0.496283				0.495642	0.741234	0.500224	0.55682		3.37	0.142905	0.139276	0.135997	0.0631517	0.115671		4.57	1.55957
																		0.000678958	0.999333	0.000511898	0.496592				0.656917	0.709217	0.541448	0.285509		3.38	0.14333	0.139771	0.136646	0.0637438	0.116484		4.58	1.55688
																		0.000672697	0.999338	0.000446247	0.496876				0.580401	0.715675	0.579001	0.215728		3.39	0.143752	0.140265	0.137294	0.0643435	0.117298		4.59	1.5542
																		0.00066672	0.999343	0.000388986	0.497137				0.601095	0.511113	0.552582	0.392607		3.4	0.144172	0.140757	0.13794	0.0649461	0.118112		4.6	1.5516
																		0.000661012	0.999348	0.00033905	0.497376				0.621057	0.522265	0.700038	0.739222		3.41	0.144589	0.141247	0.138586	0.0655492	0.118926		4.61	1.54899
																		0.000655557	0.999353	0.000295505	0.497596				0.631254	0.472969	0.615412	0.169234		3.42	0.145004	0.141735	0.13923	0.0661625	0.119742		4.62	1.54642
																		0.000650343	0.999358	0.000257538	0.497798				0.560578	0.578962	0.678518	0.420675		3.43	0.145416	0.142221	0.139873	0.0667758	0.120557		4.63	1.5439
																		0.000645357	0.999362	0.000224437	0.497984				0.588809	0.372759	0.495642	0.325039		3.44	0.145826	0.142705	0.140515	0.067393	0.121373		4.64	1.54138
																		0.000640586	0.999366	0.000195581	0.498154				0.495179	0.594168	0.656917	0.126959		3.45	0.146233	0.143187	0.141155	0.0680171	0.122189		4.65	1.53891
																		0.000636019	0.99937	0.000170427	0.49831				0.580364	0.432051	0.580401	0.637761		3.46	0.146637	0.143667	0.141795	0.0686412	0.123005		4.66	1.53647
																		0.000631646	0.999374	0.000148502	0.498453				0.274823	0.936348	0.601095	0.234909		3.47	0.147039	0.144146	0.142432	0.0692728	0.123822		4.67	1.53404
																		0.000627456	0.999378	0.000129393	0.498584				0.780153	0.334679	0.621057	0.452692		3.48	0.147438	0.144622	0.143069	0.069908	0.124639		4.68	1.53167
																		0.00062344	0.999382	0.000112738	0.498704				0.475214	0.772642	0.631254	0.55925		3.49	0.147834	0.145096	0.143704	0.0705431	0.125456		4.69	1.52931
																		0.000619589	0.999385	9.82247e-05	0.498815				0.548896	0.577907	0.560578	0.471729		3.5	0.148228	0.145569	0.144337	0.0711894	0.126273		4.7	1.52698
																		0.999727	0.000272269	8.5577e-05	0.498915				0.414866	0.573356	0.588809	0.247038		3.51	0.148619	0.146039	0.144969	0.0718356	0.12709		4.71	1.5247
																		0.999708	0.000291507	7.45557e-05	0.499007				0.403184	0.548792	0.495179	0.763025		3.52	0.149007	0.146507	0.1456	0.0724855	0.127907		4.72	1.52242
																		0.999687	0.000312094	6.49524e-05	0.499093				0.630428	0.484896	0.580364	0.198186		3.53	0.149393	0.146973	0.146229	0.0731431	0.128724		4.73	1.52019
																		0.999665	0.000334121	5.65847e-05	0.49917				0.50771	0.58328	0.274823	0.131693		3.54	0.149776	0.147437	0.146856	0.0738006	0.129541		4.74	1.51799
																		0.999641	0.000357687	4.92941e-05	0.499241				0.467986	0.787743	0.780153	0.186572		3.55	0.150156	0.147899	0.147482	0.0744655	0.130358		4.75	1.5158
																		0.999616	0.000382899	4.29419e-05	0.499306				0.628647	0.792945	0.475214	0.680559		3.56	0.150534	0.148358	0.148106	0.0751345	0.131175		4.76	1.51367
																		0.999588	0.00040987	3.74077e-05	0.499366				0.432336	0.931314	0.548896	0.329337		3.57	0.150908	0.148816	0.148728	0.0758035	0.131992		4.77	1.51155
																		0.999559	0.000438718	3.25862e-05	0.49942				0.545717	0.953182	0.414866	0.128395		3.58	0.15128	0.149271	0.149349	0.0764836	0.132809		4.78	1.50945
																		0.999528	0.000469573	2.83858e-05	0.49947				0.581415	0.559342	0.403184	1.0518		3.59	0.15165	0.149724	0.149968	0.0771642	0.133626		4.79	1.5074
																		0.999495	0.000502571	2.47264e-05	0.499516				0.563853	0.600643	0.630428	0.524499		3.6	0.152016	0.150175	0.150585	0.0778481	0.134442		4.8	1.50536
																		0.999459	0.000537857	2.15386e-05	0.499558				0.700376	0.634401	0.50771	0.480951		3.61	0.15238	0.150624	0.151201	0.0785404	0.135258		4.81	1.50336
																		0.999421	0.000575586	1.87615e-05	0.499596				0.482179	0.563784	0.467986	0.44544		3.62	0.15274	0.15107	0.151814	0.0792327	0.136074		4.82	1.50139
																		0.99938	0.000615922	1.63423e-05	0.499631				0.556239	0.777308	0.628647	0.029		3.63	0.153098	0.151514	0.152426	0.079932	0.136889		4.83	1.49942
																		0.999336	0.00065904	1.4235e-05	0.499662				0.515046	0.851297	0.432336	-0.166897		3.64	0.153453	0.151956	0.153035	0.0806362	0.137704		4.84	1.49752
																		0.99929	0.000705127	1.23992e-05	0.499692				0.496482	0.369484	0.545717	0.827697		3.65	0.153806	0.152396	0.153643	0.0813403	0.138519		4.85	1.49563
																		0.99924	0.000754381	1.08002e-05	0.499718				0.464811	0.517646	0.581415	0.357601		3.66	0.154155	0.152833	0.154249	0.0820554	0.139332		4.86	1.49376
																		0.999186	0.000807012	9.40725e-06	0.499743				0.584764	0.821847	0.563853	0.684039		3.67	0.154502	0.153268	0.154853	0.0827714	0.140146		4.87	1.49194
																		0.999129	0.000863243	8.19393e-06	0.499765				0.775694	0.587972	0.700376	0.133869		3.68	0.154845	0.153701	0.155454	0.0834903	0.140959		4.88	1.49012
																		0.999068	0.000923312	7.13706e-06	0.499785				0.494618	0.555319	0.482179	0.563924		3.69	0.155186	0.154131	0.156054	0.0842184	0.141772		4.89	1.48835
																		0.999003	0.00098747	6.21647e-06	0.499804				0.829656	0.282937	0.556239	0.279696		3.7	0.155524	0.154559	0.156651	0.0849466	0.142584		4.9	1.4866
																		0.998933	0.00105598	5.4146e-06	0.499821				0.760392	0.890132	0.515046	0.454462		3.71	0.155859	0.154985	0.157247	0.0856813	0.143395		4.91	1.48486
																		0.998858	0.00112914	4.71614e-06	0.499837				0.753696	0.655812	0.496482	0.125864		3.72	0.156191	0.155408	0.15784	0.0864215	0.144205		4.92	1.48318
																		0.998778	0.00120723	4.10777e-06	0.499851				0.615508	0.607997	0.464811	0.342167		3.73	0.15652	0.155829	0.158431	0.0871618	0.145015		4.93	1.48152
																		0.998693	0.00129057	3.57786e-06	0.499864				0.539411	1.00177	0.584764	0.432259		3.74	0.156846	0.156247	0.15902	0.0879125	0.145824		4.94	1.47986
																		0.998602	0.00137951	3.11629e-06	0.499876				0.598726	0.876936	0.775694	0.153392		3.75	0.15717	0.156663	0.159606	0.0886649	0.146632		4.95	1.47827
																		0.998504	0.0014744	2.71427e-06	0.499886				0.282869	0.938711	0.494618	0.486357		3.76	0.15749	0.157076	0.16019	0.0894196	0.14744		4.96	1.47668
																		0.9984	0.0015756	2.3641e-06	0.499896				0.468931	0.825081	0.829656	-0.0219916		3.77	0.157807	0.157487	0.160772	0.0901842	0.148246		4.97	1.47512
																		0.998289	0.00168353	2.0591e-06	0.499905				0.455651	0.593449	0.760392	0.271677		3.78	0.158122	0.157895	0.161351	0.0909487	0.149052		4.98	1.4736
																		0.99817	0.00179858	1.79345e-06	0.499914				0.405885	1.03747	0.753696	0.671839		3.79	0.158433	0.158301	0.161928	0.0917195	0.149856		4.99	1.47208
																		0.998043	0.00192121	1.56206e-06	0.499921				0.546261	0.486701	0.615508	0.823047		3.8	0.158742	0.158704	0.162503	0.0924963	0.150659		5	1.47062
																		0.997907	0.00205188	1.36053e-06	0.499928				0.618661	0.516197	0.539411	0.47599		3.81	0.159047	0.159105	0.163075	0.0932731	0.151462		5.01	1.46918
																		0.997763	0.00219108	1.18499e-06	0.499934				0.580973	0.554146	0.598726	0.439705		3.82	0.159349	0.159503	0.163645	0.0940599	0.152263		5.02	1.46774
																		0.997608	0.00233931	1.0321e-06	0.49994				0.484109	0.826427	0.282869	0.855744		3.83	0.159649	0.159899	0.164212	0.0948489	0.153063		5.03	1.46637
																		0.997444	0.00249713	8.98939e-07	0.499945				0.645013	0.602157	0.468931	0.349944		3.84	0.159945	0.160292	0.164776	0.0956397	0.153863		5.04	1.465
																		0.997268	0.00266508	7.82954e-07	0.49995				0.108328	0.738858	0.455651	0.220288		3.85	0.160239	0.160682	0.165338	0.0964409	0.15466		5.05	1.46366
																		0.99708	0.00284378	6.81934e-07	0.499954				0.506265	0.787299	0.405885	0.252739		3.86	0.160529	0.16107	0.165897	0.097242	0.155456		5.06	1.46236
																		0.99688	0.00303383	5.93947e-07	0.499958				0.545581	0.622912	0.546261	0.666921		3.87	0.160816	0.161455	0.166454	0.0980488	0.156251		5.07	1.46106
																		0.996667	0.00323589	5.17312e-07	0.499962				0.55089	0.550152	0.618661	0.69468		3.88	0.1611	0.161838	0.167008	0.0988621	0.157044		5.08	1.45982
																		0.99644	0.00345064	4.50564e-07	0.499965				0.544944	0.720827	0.580973	0.853577		3.89	0.161382	0.162218	0.167559	0.0996754	0.157837		5.09	1.4586
																		0.996197	0.00367879	3.92428e-07	0.499968				0.545656	0.845696	0.484109	0.241603		3.9	0.16166	0.162595	0.168107	0.100498	0.158627		5.1	1.45738
																		0.995939	0.00392107	3.41794e-07	0.499971				0.450018	0.867891	0.645013	0.372074		3.91	0.161935	0.16297	0.168653	0.101323	0.159416		5.11	1.45623
																		0.995664	0.00417827	2.97692e-07	0.499974				0.561081	0.614307	0.108328	-0.0276478		3.92	0.162207	0.163341	0.169196	0.10215	0.160204		5.12	1.45508
																		0.995371	0.00445117	2.59281e-07	0.499976				0.534863	0.773465	0.506265	0.662516		3.93	0.162476	0.163711	0.169736	0.102987	0.160989		5.13	1.45396
																		0.99506	0.00474062	2.25826e-07	0.499978				0.612855	0.697729	0.545581	0.815698		3.94	0.162741	0.164077	0.170273	0.103825	0.161773		5.14	1.45288
																		0.994728	0.00504747	1.96687e-07	0.49998				0.500769	0.726658	0.55089	0.508516		3.95	0.163004	0.164441	0.170807	0.104667	0.162556		5.15	1.45181
																		0.994375	0.00537263	1.71308e-07	0.499982				0.622354	0.732694	0.544944	0.655013		3.96	0.163264	0.164801	0.171339	0.105516	0.163335		5.16	1.45079
																		0.993999	0.00571701	1.49204e-07	0.499983				0.411745	0.589718	0.545656	0.76368		3.97	0.16352	0.16516	0.171867	0.106365	0.164115		5.17	1.44978
																		0.9936	0.00608158	1.29952e-07	0.499985				0.480381	0.724576	0.450018	0.543719		3.98	0.163774	0.165515	0.172392	0.107223	0.164891		5.18	1.44879
																		0.993176	0.00646732	1.13184e-07	0.499986				0.642543	0.554986	0.561081	0.389781		3.99	0.164024	0.165867	0.172915	0.108084	0.165665		5.19	1.44786
																		0.992725	0.00687525	9.85792e-08	0.499987				0.546917	0.734379	0.534863	0.497433		4	0.164271	0.166217	0.173434	0.108945	0.166439		5.2	1.44693
																		0.992246	0.00730642	8.58592e-08	0.499988				0.478694	0.496867	0.612855	0.84856		4.01	0.164515	0.166564	0.17395	0.109817	0.167208		5.21	1.44604
																		0.991737	0.00776188	7.47805e-08	0.499989				0.156651	0.91797	0.500769	0.333164		4.02	0.164756	0.166908	0.174463	0.11069	0.167977		5.22	1.44518
																		0.991198	0.00824276	6.51312e-08	0.49999				0.548005	0.672051	0.622354	0.632258		4.03	0.164994	0.167249	0.174973	0.111566	0.168743		5.23	1.44433
																		0.990625	0.00875017	5.67271e-08	0.499991				0.62996	0.383027	0.411745	0.117185		4.04	0.165228	0.167588	0.175479	0.11245	0.169506		5.24	1.44353
																		0.990018	0.00928525	4.94073e-08	0.499992				0.317685	0.685348	0.845586	0.41643		4.05	0.16546	0.167923	0.175983	0.113333	0.170269		5.25	1.44276
																		0.989374	0.00984918	4.30321e-08	0.499993				0.445092	0.743989	0.480381	0.429569		4.06	0.165688	0.168256	0.176483	0.114225	0.171027		5.26	1.44198
																		0.988692	0.0104432	3.74794e-08	0.499993				0.479544	1.02298	0.642543	0.375648		4.07	0.165913	0.168586	0.17698	0.115119	0.171783		5.27	1.44128
																		0.98797	0.0110684	3.26433e-08	0.499994				0.311767	0.730082	0.546917	0.513059		4.08	0.166135	0.168913	0.177474	0.116014	0.172539		5.28	1.44059
																		0.987206	0.0117261	2.84312e-08	0.499994				0.571157	0.338284	0.478694	0.482573		4.09	0.166354	0.169237	0.177964	0.11692	0.173289		5.29	1.43991
																		0.986397	0.0124175	2.47625e-08	0.499995				0.561972	0.96378	0.156651	0.121645		4.1	0.16657	0.169558	0.178451	0.117825	0.174038		5.3	1.43929
																		0.985541	0.0131438	2.15673e-08	0.499995				0.468308	0.556791	0.548005	0.33112		4.11	0.166782	0.169876	0.178935	0.118734	0.174785		5.31	1.43867
																		0.984637	0.0139064	1.87844e-08	0.499996				0.700126	0.836775	0.62996	0.617834		4.12	0.166992	0.170191	0.179415	0.119651	0.175528		5.32	1.4381
																		0.983681	0.0147065	1.63605e-08	0.499996				0.568224	1.12214	0.317685	0.183444		4.13	0.167198	0.170503	0.179892	0.120567	0.17627		5.33	1.43755
																		0.982672	0.0155452	1.42494e-08	0.499997				0.619832	0.581296	0.445092	0.408613		4.14	0.167401	0.170812	0.180365	0.12149	0.177007		5.34	1.43701
																		0.981607	0.016424	1.24107e-08	0.499997				0.650525	0.814501	0.479544	0.201443		4.15	0.167601	0.171118	0.180835	0.122416	0.177742		5.35	1.43654
																		0.980483	0.0173441	1.08093e-08	0.499997				0.444574	0.649028	0.311767	0.53767		4.16	0.167797	0.171422	0.181301	0.123343	0.178476		5.36	1.43607
																		0.979298	0.0183066	9.41452e-09	0.499997				0.591894	0.715461	0.571157	1.11887		4.17	0.167991	0.171722	0.181764	0.124279	0.179203		5.37	1.43563
																		0.97805	0.0193129	8.19971e-09	0.499998				0.750523	0.268816	0.561972	0.678469		4.18	0.168181	0.172019	0.182223	0.125215	0.179929		5.38	1.43524
																		0.976736	0.0203641	7.14166e-09	0.499998				0.237044	0.769196	0.468308	0.703883		4.19	0.168368	0.172313	0.182679	0.126154	0.180653		5.39	1.43486
																		0.975352	0.0214615	6.22013e-09	0.499998				0.663968	0.451134	0.700126	0.788676		4.2	0.168552	0.172604	0.183131	0.127101	0.181372		5.4	1.43452
																		0.973897	0.0226062	5.41751e-09	0.499998				0.632296	0.639013	0.568224	0.559936		4.21	0.168733	0.172892	0.183579	0.128047	0.18209		5.41	1.43421
																		0.972367	0.0237995	4.71845e-09	0.499998				0.589723	0.785709	0.619832	0.340909		4.22	0.16891	0.173177	0.184024	0.128999	0.182802		5.42	1.4339
																		0.970759	0.0250423	4.1096e-09	0.499998				0.603521	0.759702	0.650525	0.312868		4.23	0.169085	0.173459	0.184465	0.129954	0.183512		5.43	1.43367
																		0.969072	0.0263358	3.57932e-09	0.499999				0.58108	0.642909	0.444574	0.122964		4.24	0.169256	0.173738	0.184902	0.13091	0.184221		5.44	1.43344
																		0.9673	0.027681	3.11745e-09	0.499999				0.462963	0.615975	0.750523	0.130303		4.25	0.169424	0.174014	0.185335	0.131874	0.184922		5.45	1.43324
																		0.965443	0.029079	2.71519e-09	0.499999				0.579086	0.670641	0.237044	0.360461		4.26	0.169589	0.174287	0.185765	0.132838	0.185622		5.46	1.43309
																		0.963497	0.0305307	2.36483e-09	0.499999				0.663992	0.523694	0.663968	0.227414		4.27	0.16975	0.174556	0.186191	0.133805	0.18632		5.47	1.43294
																		0.961458	0.032037	2.05968e-09	0.499999				0.52518	0.619283	0.632296	0.108646		4.28	0.169908	0.174823	0.186613	0.134778	0.18701		5.48	1.43284
																		0.959324	0.0335987	1.79391e-09	0.499999				0.572815	0.673049	0.589723	0.298034		4.29	0.170064	0.175086	0.187031	0.135752	0.187701		5.49	1.43278
																		0.957093	0.0352167	1.56243e-09	0.499999				0.485367	0.659164	0.603521	0.39719		4.3	0.170216	0.175346	0.187445	0.13673	0.188386		5.5	1.43271
																		0.95476	0.0368917	1.36082e-09	0.499999				0.500511	0.591412	0.58108	0.28746		4.31	0.170364	0.175604	0.187855	0.137711	0.189067		5.51	1.43272
																		0.952323	0.0386244	1.18523e-09	0.499999				0.510248	0.400011	0.462963	0.397203		4.32	0.17051	0.175858	0.188262	0.138693	0.189748		5.52	1.43273
																		0.94978	0.0404153	1.03229e-09	0.499999				0.311845	0.601699	0.579086	0.53624		4.33	0.170652	0.176108	0.188664	0.139681	0.190419		5.53	1.43277
																		0.947127	0.0422651	8.99086e-10	0.499999				0.717929	0.400942	0.663992	0.535011		4.34	0.170791	0.176356	0.189062	0.140671	0.19109		5.54	1.43287
																		0.944361	0.0441742	7.83071e-10	0.499999				0.607326	0.498704	0.52518	0.417902		4.35	0.170927	0.1766	0.189457	0.141662	0.191759		5.55	1.43297
																		0.94148	0.046143	6.82026e-10	0.5				0.690588	0.580736	0.572815	0.171247		4.36	0.17106	0.176842	0.189847	0.142659	0.192419		5.56	1.43311
																		0.938481	0.0481719	5.9402e-10	0.5				0.589618	0.590707	0.485367	0.406038		4.37	0.17119	0.17708	0.190233	0.143656	0.193079		5.57	1.43329
																		0.935361	0.0502611	5.1737e-10	0.5				0.380651	0.716269	0.500511	0.46194		4.38	0.171316	0.177315	0.190616	0.144657	0.193734		5.58	1.43347
																		0.932118	0.0524107	4.50611e-10	0.5				0.425389	0.741272	0.510248	0.354546		4.39	0.171439	0.177546	0.190994	0.145661	0.194383		5.59	1.43372
																		0.928749	0.054621	3.92465e-10	0.5				0.470723	0.602678	0.311845	0.287404		4.4	0.171559	0.177775	0.191368	0.146665	0.195033		5.6	1.43399
																		0.925252	0.0568919	3.41823e-10	0.5				0.349801	0.674248	0.717929	0.589315		4.41	0.171676	0.178	0.191738	0.147675	0.195673		5.61	1.43427
																		0.921625	0.0592233	2.97716e-10	0.5				0.604954	0.746588	0.607326	0.164819		4.42	0.171789	0.178222	0.192103	0.148686	0.196312		5.62	1.43462
																		0.917865	0.0616152	2.59299e-10	0.5				0.450122	0.59285	0.690588	0.331983		4.43	0.1719	0.178441	0.192465	0.149698	0.196948		5.63	1.43497
																		0.91397	0.0640673	2.2584e-10	0.5				0.514261	0.572727	0.589618	0.886977		4.44	0.172007	0.178656	0.192822	0.150715	0.197576		5.64	1.43536
																		0.909939	0.0665794	1.96699e-10	0.5				0.490858	0.881759	0.380651	0.842264		4.45	0.172111	0.178869	0.193175	0.151732	0.198203		5.65	1.4358
																		0.90577	0.0691511	1.71317e-10	0.5				0.703046	0.432414	0.425389	0.595807		4.46	0.172212	0.179078	0.193524	0.152752	0.198825		5.66	1.43623
																		0.90146	0.0717819	1.49211e-10	0.5				0.602484	0.709733	0.138107	0.714143		4.47	0.17231	0.179284	0.193868	0.153775	0.199441		5.67	1.43673
																		0.897009	0.0744714	1.29958e-10	0.5				0.476766	0.470721	0.470723	0.469499		4.48	0.172404	0.179486	0.194209	0.154799	0.200057		5.68	1.43725
																		0.892415	0.0772189	1.13188e-10	0.5				0.449959	0.552853	0.349801	0.304522		4.49	0.172495	0.179685	0.194544	0.155826	0.200664		5.69	1.43778
																		0.887678	0.0800239	9.85829e-11	0.5				0.48378	0.875169	0.604954	0.182164		4.5	0.172583	0.179881	0.194876	0.156854	0.201268		5.7	1.43839
																		0.882795	0.0828855	8.58621e-11	0.5				0.468413	0.872507	0.450122	0.656661		4.51	0.172668	0.180074	0.195203	0.157883	0.201871		5.71	1.43899
																		0.877767	0.0858031	7.47828e-11	0.5				0.485151	0.808059	0.514261	0.682378		4.52	0.17275	0.180263	0.195526	0.158917	0.202464		5.72	1.43964
																		0.872592	0.0887757	6.51331e-11	0.5				0.514863	0.527824	0.490858	0.337712		4.53	0.172829	0.180449	0.195844	0.15995	0.203056		5.73	1.44033
																		0.86727	0.0918024	5.67286e-11	0.5				0.55998	0.650044	0.703046	0.337754		4.54	0.172904	0.180632	0.196158	0.160985	0.203644		5.74	1.44102
																		0.861802	0.0948824	4.94085e-11	0.5				0.553005	0.552813	0.602484	0.948285		4.55	0.172976	0.180812	0.196468	0.162023	0.204225		5.75	1.44178
																		0.856186	0.0980144	4.3033e-11	0.5				0.5428	0.695058	0.476766	0.0177832		4.56	0.173045	0.180988	0.196773	0.163061	0.204805		5.76	1.44256
																		0.850424	0.101198	3.74802e-11	0.5				0.515225	0.476915	0.449959	0.929936		4.57	0.173111	0.181161	0.197073	0.164102	0.205377		5.77	1.44334
																		0.844515	0.104431	3.26439e-11	0.5				0.497034	0.576105	0.48378	0.0762703		4.58	0.173174	0.18133	0.197369	0.165143	0.205946		5.78	1.4442
																		0.83846	0.107712	2.84316e-11	0.5				0.528287	0.39659	0.468413	0.250207		4.59	0.173234	0.181496	0.197661	0.166185	0.206514		5.79	1.44507
																		0.83226	0.111042	2.47629e-11	0.5				0.601648	0.664934	0.485151	0.264668		4.6	0.17329	0.181659	0.197948	0.16723	0.20707		5.8	1.44597
																		0.825917	0.114417	2.15676e-11	0.5				0.608206	0.429058	0.955635	-0.0334298		4.61	0.173344	0.181819	0.198231	0.168275	0.207626		5.81	1.44692
																		0.81943	0.117837	1.87846e-11	0.5				0.623776	0.782106	0.514863	0.459642		4.62	0.173394	0.181975	0.198508	0.169322	0.208178		5.82	1.44787
																		0.812802	0.121301	1.63607e-11	0.5				0.778977	0.988733	0.55998	0.939057		4.63	0.173441	0.182128	0.198782	0.17037	0.208722		5.83	1.44889
																		0.806034	0.124808	1.42496e-11	0.5				0.467256	0.84995	0.553005	0.460956		4.64	0.173485	0.182277	0.19905	0.171418	0.209267		5.84	1.44993
																		0.799128	0.128355	1.24109e-11	0.5				0.532765	0.517811	0.5428	0.657405		4.65	0.173526	0.182423	0.199315	0.172467	0.209802		5.85	1.45097
																		0.792086	0.131941	1.08094e-11	0.5				0.593357	0.404071	0.515225	0.982632		4.66	0.173564	0.182566	0.199574	0.173517	0.210334		5.86	1.4521
																		0.784911	0.135565	9.4146e-12	0.5				0.598984	0.649008	0.497034	0.162462		4.67	0.173598	0.182705	0.199829	0.174568	0.210865		5.87	1.45323
																		0.777605	0.139226	8.19977e-12	0.5				0.636045	0.627305	0.528287	0.128614		4.68	0.17363	0.182841	0.200079	0.17562	0.211385		5.88	1.45439
																		0.77017	0.142922	7.1417e-12	0.5				0.59555	0.777199	0.601648	0.0583524		4.69	0.173658	0.182974	0.200324	0.176672	0.211904		5.89	1.4556
																		0.76261	0.146651	6.22016e-12	0.5				0.538175	0.710379	0.608206	0.313874		4.7	0.173684	0.183103	0.200565	0.177724	0.212419		5.9	1.45682
																		0.754928	0.150412	5.41754e-12	0.5				0.535913	0.595152	0.623776	0.19873		4.71	0.173706	0.183229	0.200801	0.178777	0.212926		5.91	1.4581
																		0.747126	0.154204	4.71848e-12	0.5				0.496085	0.639721	0.778977	0.00385097		4.72	0.173725	0.183351	0.201033	0.17983	0.213432		5.92	1.4594
																		0.739208	0.158024	4.10962e-12	0.5				0.502	0.818275	0.467256	0.72159		4.73	0.173741	0.18347	0.201259	0.180883	0.213931		5.93	1.46071
																		0.731179	0.161872	3.57933e-12	0.5				0.698721	0.383394	0.532765	0.167953		4.74	0.173754	0.183586	0.201481	0.181937	0.214424		5.94	1.4621
																		0.723041	0.165746	3.11747e-12	0.5				0.564009	0.618706	0.593357	0.332501		4.75	0.173764	0.183698	0.201698	0.18299	0.214918		5.95	1.46349
																		0.714798	0.169645	2.7152e-12	0.5				0.480067	0.279317	0.598984	0.555703		4.76	0.173771	0.183807	0.20191	0.184043	0.2154		5.96	1.46491
																		0.706455	0.173566	2.36484e-12	0.5				0.556699	0.484347	0.636045	0.462054		4.77	0.173775	0.183913	0.202118	0.185096	0.215881		5.97	1.4664
																		0.698016	0.177509	2.05969e-12	0.5				0.481465	0.550444	0.59555	0.409295		4.78	0.173776	0.184015	0.20232	0.186149	0.216358		5.98	1.46788
																		0.689485	0.181471	1.79391e-12	0.5				0.525712	0.623042	0.538175	0.339577		4.79	0.173773	0.184114	0.202518	0.187201	0.216827		5.99	1.46942
																		0.680867	0.185452	1.56243e-12	0.5				0.389507	0.671684	0.535913	0.478493		4.8	0.173768	0.184209	0.202711	0.188253	0.217295		6	1.47099
																		0.672166	0.18945	1.36082e-12	0.5				0.515242	0.479755	0.496085	1.09537		4.81	0.17376	0.184301	0.202899	0.189305	0.217755		6.01	1.47257
																		0.663386	0.193464	1.18523e-12	0.5				0.317877	0.890294	0.502	0.340432		4.82	0.173748	0.184389	0.203083	0.190355	0.21821		6.02	1.47422
																		0.654534	0.197492	1.03229e-12	0.5				0.606854	0.569609	0.698721	-0.0150505		4.83	0.173734	0.184474	0.203261	0.191406	0.218665		6.03	1.47589
																		0.645613	0.201532	8.99087e-13	0.5				0.511549	0.754206	0.564009	0.300394		4.84	0.173716	0.184556	0.203435	0.192454	0.219109		6.04	1.47757
																		0.636629	0.205584	7.83072e-13	0.5				0.393767	0.570914	0.480067	0.125333		4.85	0.173696	0.184634	0.203604	0.193502	0.219551		6.05	1.47932
																		0.627587	0.209646	6.82027e-13	0.5				0.616388	0.634448	0.556699	0.525428		4.86	0.173673	0.184709	0.203767	0.194549	0.219989		6.06	1.48108
																		0.618491	0.213717	5.94021e-13	0.5				0.511212	0.496414	0.481465	0.40207		4.87	0.173646	0.184781	0.203926	0.195594	0.220418		6.07	1.48288
																		0.609348	0.217795	5.17371e-13	0.5				0.719642	0.238895	0.525712	0.139013		4.88	0.173617	0.184849	0.20408	0.196638	0.220847		6.08	1.48472
																		0.600161	0.221879	4.50611e-13	0.5				0.690138	0.419448	0.389507	0.692506		4.89	0.173585	0.184913	0.204229	0.197681	0.221268		6.09	1.48657
																		0.590937	0.225969	3.92466e-13	0.5				0.500199	0.684462	0.515242	0.650723		4.9	0.173549	0.184974	0.204373	0.198721	0.221683		6.1	1.48849
																		0.581681	0.230061	3.41823e-13	0.5				0.617205	0.49155	0.317877	0.395914		4.91	0.173511	0.185032	0.204512	0.199762	0.222098		6.11	1.49042
																		0.572397	0.234157						0.184814	1.05266	0.606854	0.533785		4.92	0.17347	0.185087	0.204647	0.200798	0.222502		6.12	1.49238
																		0.563092	0.238254						0.558936	0.581774	0.511549	0.259036		4.93	0.173426	0.185137	0.204776	0.201833	0.222903		6.13	1.4944
																		0.55377	0.24235						0.218841	0.787063	0.393767	0.163483		4.94	0.173379	0.185185	0.2049	0.202868	0.223302		6.14	1.49642
																		0.544436	0.246447						0.369249	0.700981	0.616388	0.244381		4.95	0.173329	0.185229	0.205019	0.203898	0.22369		6.15	1.49849
																		0.535097	0.250541						0.541203	0.591398	0.511212	0.79374		4.96	0.173276	0.18527	0.205134	0.204927	0.224078		6.16	1.50061
																		0.525757	0.254632						0.464815	0.668829	0.719642	0.210053		4.97	0.17322	0.185307	0.205243	0.205953	0.224459		6.17	1.50272
																		0.516421	0.258719						0.501657	0.978969	0.690138	0.335374		4.98	0.173161	0.185341	0.205347	0.206976	0.224833		6.18	1.50491
																		0.507095	0.262802						0.527528	0.734554	0.500199	0.330816		4.99	0.173099	0.185371	0.205447	0.207999	0.225207		6.19	1.50712
																		0.497783	0.266878						0.67023	0.615071	0.617205	0.648726		5	0.173035	0.185398	0.205541	0.209016	0.225569		6.2	1.50934
																		0.48849	0.270948						0.686605	0.607979	0.184814	0.258277		5.01	0.172967	0.185422	0.20563	0.210031	0.225928		6.21	1.51163
																		0.479222	0.275011						0.603679	0.301283	0.558936	1.03102		5.02	0.172897	0.185442	0.205715	0.211044	0.226286		6.22	1.51393
																		0.469983	0.279065						0.505043	0.570817	0.218841	0.221217		5.03	0.172824	0.185459	0.205794	0.212051	0.226631		6.23	1.51626
																		0.460777	0.28311						0.599391	0.668807	0.369249	0.46843		5.04	0.172748	0.185472	0.205868	0.213057	0.226976		6.24	1.51865
																		0.451611	0.287145						0.431202	0.587521	0.541203	0.463963		5.05	0.172669	0.185482	0.205937	0.214059	0.227315		6.25	1.52104
																		0.442488	0.291169						0.709648	0.502276	0.464815	0.428017		5.06	0.172588	0.185489	0.206001	0.215056	0.227645		6.26	1.52349
																		0.433412	0.295182						0.588892	0.713957	0.501657	0.554183		5.07	0.172503	0.185492	0.20606	0.216052	0.227976		6.27	1.52597
																		0.424388	0.299183						0.746528	0.542153	0.527528	-0.0389192		5.08	0.172416	0.185492	0.206114	0.21704	0.228295		6.28	1.52846
																		0.415421	0.303172						0.485593	0.589091	0.67023	0.374246		5.09	0.172326	0.185488	0.206163	0.218026	0.228611		6.29	1.53102
																		0.406514	0.307147						0.423516	0.623913	0.686605	0.66975		5.1	0.172233	0.185481	0.206207	0.219011	0.228925		6.3	1.53359
																		0.397672	0.311108						0.536669	0.915802	0.603679	0.583725		5.11	0.172137	0.185471	0.206246	0.219985	0.229225		6.31	1.5362
																		0.388897	0.315055						0.499194	0.467272	0.505043	0.178887		5.12	0.172039	0.185457	0.20628	0.220959	0.229526		6.32	1.53885
																		0.380195	0.318988						0.412666	0.809905	0.599391	0.35459		5.13	0.171938	0.18544	0.206309	0.221928	0.22982		6.33	1.54151
																		0.371569	0.322905						0.679695	0.739735	0.431202	0.388118		5.14	0.171834	0.185419	0.206333	0.222889	0.230105		6.34	1.54424
																		0.363021	0.326807						0.591484	0.916186	0.709648	0.33841		5.15	0.171727	0.185395	0.206351	0.22385	0.23039		6.35	1.54698
																		0.354557	0.330692						0.419074	0.739374	0.588892	0.606409		5.16	0.171618	0.185368	0.206365	0.224801	0.230663		6.36	1.54975
																		0.346178	0.334561						0.485659	0.887538	0.746528	0.789164		5.17	0.171505	0.185337	0.206374	0.225749	0.230933		6.37	1.55258
																		0.337887	0.338413						0.536649	0.462859	0.485593	0.466718		5.18	0.171391	0.185303	0.206377	0.226695	0.231201		6.38	1.55542
																		0.329689	0.342248						0.596084	0.558224	0.423516	0.114134		5.19	0.171273	0.185266	0.206376	0.227628	0.231454		6.39	1.5583
																		0.321585	0.346066						0.561621	0.699715	0.536669	0.505314		5.2	0.171153	0.185225	0.206369	0.22856	0.231708		6.4	1.56122
																		0.313579	0.349866						0.613413	0.494674	0.499194	0.296265		5.21	0.17103	0.185181	0.206357	0.229487	0.231955		6.41	1.56416
																		0.305672	0.353648						0.702948	0.564259	0.412666	0.377475		5.22	0.170904	0.185133	0.20634	0.230403	0.232192		6.42	1.56715
																		0.297868	0.357412						0.571856	0.856681	0.679695	0.0196785		5.23	0.170776	0.185082	0.206319	0.23132	0.232429		6.43	1.57017
																		0.290167	0.361158						0.526706	0.426641	0.591484	0.422599		5.24	0.170645	0.185028	0.206292	0.232225	0.232655		6.44	1.5732
																		0.282574	0.364885						0.644586	0.782706	0.419074	0.350993		5.25	0.170512	0.18497	0.20626	0.233124	0.232875		6.45	1.57631
																		0.275088	0.368594						0.701587	0.680235	0.485659	0.276767		5.26	0.170376	0.184909	0.206223	0.234023	0.233096		6.46	1.57942
																		0.267713	0.372284						0.558509	0.379261	0.536649	0.310773		5.27	0.170237	0.184845	0.206181	0.234905	0.233299		6.47	1.58257
																		0.26045	0.375956						0.458716	1.14645	0.596084	0.553333		5.28	0.170095	0.184777	0.206134	0.235786	0.233503		6.48	1.58577
																		0.2533	0.379608						0.490492	0.651139	0.561621	0.462461		5.29	0.169951	0.184706	0.206082	0.236661	0.233701		6.49	1.58898
																		0.246265	0.383242						0.713657	0.861959	0.613413	0.671279		5.3	0.169805	0.184632	0.206025	0.237524	0.233887		6.5	1.59224
																		0.239346	0.386857						0.598765	0.686608	0.702948	0.307711		5.31	0.169656	0.184555	0.205963	0.238386	0.234074		6.51	1.59554
																		0.232544	0.390453						0.443238	0.611069	0.571856	0.229766		5.32	0.169504	0.184474	0.205896	0.239235	0.234249		6.52	1.59884
																		0.225861	0.39403						0.752689	0.712449	0.526706	0.49106		5.33	0.16935	0.184389	0.205824	0.240078	0.234418		6.53	1.60222
																		0.219296	0.397589						0.54373	0.691055	0.644586	0.354056		5.34	0.169193	0.184302	0.205747	0.24092	0.234587		6.54	1.60561
																		0.212851	0.401129						0.526808	0.849337	0.701587	0.449851		5.35	0.169034	0.184211	0.205664	0.241742	0.234739		6.55	1.60903
																		0.206526	0.404651						0.643852	0.52877	0.558509	0.130515		5.36	0.168872	0.184117	0.205577	0.242563	0.234891		6.56	1.61251
																		0.200322	0.408154						0.49232	0.65927	0.490492	0.560992		5.37	0.168708	0.18402	0.205485	0.243377	0.235037		6.57	1.616
																		0.194239	0.411639						0.522465	0.630052	0.713657	0.280333		5.38	0.168541	0.183919	0.205388	0.244177	0.23517		6.58	1.61954
																		0.188277	0.415106						0.688816	0.530716	0.598765	1.0234		5.39	0.168372	0.183815	0.205286	0.244976	0.235304		6.59	1.62311
																		0.182437	0.418555						0.53027	0.610753	0.731029	0.166929		5.4	0.1682	0.183708	0.205179	0.245761	0.235426		6.6	1.6267
																		0.176719	0.421986						0.562589	0.781052	0.443238	0.779115		5.41	0.168026	0.183597	0.205067	0.246537	0.235542		6.61	1.63036
																		0.171122	0.4254						0.62947	0.618996	0.752689	0.86854		5.42	0.16785	0.183484	0.20495	0.247313	0.235657		6.62	1.63403
																		0.165646	0.428797						0.393092	0.774458	0.54373	0.426292		5.43	0.167671	0.183367	0.204828	0.248066	0.235755		6.63	1.63773
																		0.160291	0.432177						0.56644	0.768486	0.526808	0.677745		5.44	0.167489	0.183247	0.204701	0.248818	0.235852		6.64	1.64149
																		0.155056	0.43554						0.578445	0.601385	0.643852	0.569668		5.45	0.167305	0.183123	0.204569	0.249564	0.235944		6.65	1.64527
																		0.149941	0.438887						0.745034	0.37299	0.49232	-0.0310984		5.46	0.167119	0.182997	0.204432	0.250292	0.236022		6.66	1.64909
																		0.144946	0.442218						0.583035	0.756924	0.522465	0.380674		5.47	0.166931	0.182867	0.204291	0.251019	0.236101		6.67	1.65295
																		0.14007	0.445534						0.612522	0.5514	0.688816	-0.0253202		5.48	0.16674	0.182734	0.204144	0.251731	0.236168		6.68	1.65683
																		0.135311	0.448834						0.525583	0.622261	0.53027	0.456773		5.49	0.166546	0.182597	0.203993	0.252433	0.236228		6.69	1.66077
																		0.13067	0.452119						0.578549	0.630712	0.562589	0.585256		5.5	0.166351	0.182458	0.203836	0.253134	0.236287		6.7	1.66474
																		0.126144	0.45539						0.49054	0.454216	0.62947	0.341858		5.51	0.166153	0.182315	0.203675	0.253812	0.23633		6.71	1.66873
																		0.121734	0.458648						0.605026	0.783878	0.393092	-0.0232349		5.52	0.165952	0.182169	0.203509	0.254487	0.23637		6.72	1.67279
																		0.117438	0.461891						0.478081	0.926809	0.56644	0.339329		5.53	0.16575	0.18202	0.203338	0.255156	0.236406		6.73	1.67686
																		0.113255	0.465121						0.484371	0.638997	0.578445	0.318193		5.54	0.165545	0.181868	0.203162	0.255804	0.236428		6.74	1.68098
																		0.109184	0.468339						0.546727	0.70632	0.745034	0.298847		5.55	0.165338	0.181713	0.202982	0.256451	0.236449		6.75	1.68514
																		0.105223	0.471545						0.636263	0.378269	0.583035	0.483796		5.56	0.165129	0.181555	0.202797	0.257084	0.23646		6.76	1.68932
																		0.101371	0.47474						0.589026	0.534042	0.612522	0.605667		5.57	0.164917	0.181393	0.202606	0.257703	0.236462		6.77	1.69357
																		0.0976267	0.477923						0.506605	0.617387	0.525583	0.240345		5.58	0.164703	0.181228	0.202412	0.258322	0.236463		6.78	1.69784
																		0.0939889	0.481096						0.399158	0.67094	0.578549	0.463787		5.59	0.164487	0.18106	0.202212	0.258917	0.236449		6.79	1.70214
																		0.0904559	0.484259						0.383924	0.658222	0.49054	0.167515		5.6	0.164269	0.180889	0.202007	0.259508	0.236431		6.8	1.7065
																		0.0870262	0.487413						0.511644	0.650456	0.605026	0.127835		5.61	0.164048	0.180715	0.201798	0.260093	0.23641		6.81	1.71089
																		0.0836982	0.490559						0.538132	0.781611	0.478081	0.596403		5.62	0.163826	0.180538	0.201584	0.260654	0.236373		6.82	1.71532
																		0.0804703	0.493696						0.575911	0.975227	0.484371	0.956601		5.63	0.163601	0.180358	0.201366	0.261215	0.236336		6.83	1.7198
																		0.0773408	0.496827						0.672523	0.485053	0.546727	0.297531		5.64	0.163374	0.180175	0.201142	0.261761	0.236289		6.84	1.7243
																		0.074308	0.499951						0.58495	0.575145	0.636263	0.227432		5.65	0.163145	0.179988	0.200914	0.262292	0.236232		6.85	1.72887
																		0.0713703	0.503069						0.47605	0.755276	0.592639	0.496964		5.66	0.162913	0.179799	0.200682	0.262822	0.236175		6.86	1.73347
																		0.0685259	0.506182						0.454009	0.814738	0.589026	0.827195		5.67	0.16268	0.179606	0.200444	0.263328	0.236103		6.87	1.73809
																		0.065773	0.509291						0.466044	0.719997	0.506605	0.296354		5.68	0.162444	0.179411	0.200202	0.263828	0.236026		6.88	1.74279
																		0.0631099	0.512397						0.510838	0.590872	0.399158	0.404382		5.69	0.162207	0.179212	0.199956	0.264324	0.235947		6.89	1.74751
																		0.0605347	0.5155						0.525101	0.507306	0.383924	0.674075		5.7	0.161967	0.179011	0.199705	0.264792	0.23585		6.9	1.75228
																		0.0580456	0.518602						0.520218	0.670811	0.511644	0.209666		5.71	0.161726	0.178806	0.199449	0.26526	0.235754		6.91	1.7571
																		0.0556408	0.521702						0.664911	0.855039	0.538132	0.361658		5.72	0.161482	0.178599	0.199188	0.265715	0.235648		6.92	1.76194
																		0.0533185	0.524803						0.384368	0.584873	0.575911	0.182739		5.73	0.161236	0.178388	0.198924	0.266151	0.235532		6.93	1.76685
																		0.0510767	0.527905						0.629601	0.768675	0.58495	0.658271		5.74	0.160988	0.178175	0.198654	0.266587	0.235416		6.94	1.7718
																		0.0489137	0.531009						0.527003	0.721085	0.47605	0.0248925		5.75	0.160739	0.177958	0.19838	0.266999	0.235284		6.95	1.77678
																		0.0468276	0.534116						0.626224	0.747308	0.454009	0.308171		5.76	0.160487	0.177739	0.198102	0.267402	0.235148		6.96	1.78183
																		0.0448164	0.537227						0.623172	0.366707	0.466044	0.90863		5.77	0.160233	0.177517	0.197819	0.267804	0.23501		6.97	1.78691
																		0.0428785	0.540343						0.613016	0.658622	0.510838	0.348489		5.78	0.159977	0.177291	0.197532	0.268175	0.234854		6.98	1.79204
																		0.0410119	0.543465						0.501898	0.724777	0.525101	0.667231		5.79	0.15972	0.177063	0.19724	0.268545	0.234698		6.99	1.79723
																		0.0392147	0.546595						0.50532	0.474644	0.520218	0.478559		5.8	0.15946	0.176832	0.196944	0.268903	0.234534		7	1.80245
																		0.0374851	0.549733						0.643057	0.678963	0.664911	0.195586		5.81	0.159199	0.176598	0.196643	0.269241	0.234358		7.01	1.80773
																		0.0358214	0.552881						0.419207	0.659352	0.384368	0.807525		5.82	0.158935	0.176361	0.196338	0.269578	0.234182		7.02	1.81306
																		0.0342217	0.55604						0.575354	0.573807	0.629601	0.441038		5.83	0.15867	0.176122	0.196029	0.269892	0.233992		7.03	1.81842
																		0.0326841	0.559211						0.455194	0.64659	0.527003	0.389131		5.84	0.158403	0.175879	0.195715	0.270195	0.233796		7.04	1.82386
																		0.0312069	0.562396						0.68001	0.820171	0.626224	0.345412		5.85	0.158134	0.175634	0.195397	0.270498	0.233599		7.05	1.82934
																		0.0297884	0.565595						0.604606	0.636609	0.623172	0.246886		5.86	0.157863	0.175385	0.195075	0.270768	0.233384		7.06	1.83486
																		0.0284268	0.568811						0.326917	0.937683	0.613016	0.316289		5.87	0.15759	0.175134	0.194749	0.271038	0.233168		7.07	1.84045
																		0.0271203	0.572044						0.487107	0.807331	0.501898	0.238079		5.88	0.157315	0.17488	0.194418	0.271296	0.232945		7.08	1.84607
																		0.0258673	0.575296						0.518529	0.308892	0.50532	0.176683		5.89	0.157039	0.174624	0.194083	0.271531	0.23271		7.09	1.85176
																		0.024666	0.578569						0.213473	1.08266	0.643057	0.139664		5.9	0.156761	0.174364	0.193744	0.271767	0.232475		7.1	1.8575
																		0.0235149	0.581864						0.514098	0.544766	0.419207	0.151709		5.91	0.156481	0.174102	0.1934	0.27198	0.232227		7.11	1.86327
																		0.0224122	0.585182						0.50294	0.558325	0.575354	0.252579		5.92	0.156199	0.173837	0.193053	0.272181	0.231972		7.12	1.86914
																		0.0213564	0.588525						0.396319	0.407578	0.455194	0.60265		5.93	0.155916	0.173569	0.192701	0.272382	0.231717		7.13	1.87504
																		0.0203459	0.591896						0.517731	0.58709	0.68001	0.987099		5.94	0.155631	0.173298	0.192345	0.272549	0.231443		7.14	1.88099
																		0.0193792	0.595294						0.539925	0.48582	0.604606	0.611032		5.95	0.155344	0.173025	0.191986	0.272715	0.231168		7.15	1.88701
																		0.0184546	0.598723						0.435757	0.71989	0.303963	0.0939424		5.96	0.155055	0.172749	0.191622	0.272871	0.230888		7.16	1.89307
																		0.0175708	0.602183						0.605322	0.541864	0.487107	0.49337		5.97	0.154765	0.172471	0.191254	0.273003	0.230595		7.17	1.8992
																		0.0167263	0.605677						0.596352	0.224429	0.518529	0.479932		5.98	0.154473	0.172189	0.190882	0.273135	0.230301		7.18	1.90539
																		0.0159197	0.609206						0.639478	0.527979	0.213473	1.04343		5.99	0.154179	0.171905	0.190506	0.273245	0.229996		7.19	1.91161
																		0.0151495	0.612772						0.566286	0.581035	0.514098	0.241979		6	0.153884	0.171618	0.190126	0.273342	0.229683		7.2	1.91793
																		0.0144144	0.616377						0.612489	0.531277	0.50294	0.549674		6.01	0.153587	0.171329	0.189742	0.273439	0.22937		7.21	1.92429
																		0.0137131	0.620023						0.539444	0.601902	0.396319	0.71882		6.02	0.153289	0.171037	0.189354	0.273503	0.22904		7.22	1.9307
																		0.0130442	0.62371						0.58295	0.558681	0.517731	0.157718		6.03	0.152989	0.170743	0.188963	0.273565	0.228708		7.23	1.9372
																		0.0124065	0.627442						0.794356	0.432173	0.539925	0.529411		6.04	0.152687	0.170446	0.188567	0.273618	0.228372		7.24	1.94373
																		0.0117988	0.63122						0.589213	0.503729	0.435757	0.205864		6.05	0.152383	0.170146	0.188168	0.273646	0.228021		7.25	1.95034
																		0.0112199	0.635046						0.711742	0.951525	0.605322	0.276925		6.06	0.152079	0.169843	0.187765	0.273673	0.227671		7.26	1.95701
																		0.0106686	0.638922						0.467343	0.29527	0.596352	0.321514		6.07	0.151772	0.169539	0.187358	0.273681	0.22731		7.27	1.96373
																		0.0101438	0.642848						0.665885	0.673753	0.639478	0.434785		6.08	0.151464	0.169231	0.186947	0.273673	0.226941		7.28	1.97053
																		0.00964435	0.646828						0.695808	0.8069	0.566286	0.242008		6.09	0.151155	0.168921	0.186533	0.273666	0.226572		7.29	1.97739
																		0.00916924	0.650863						0.658532	0.681229	0.612489	0.447875		6.1	0.150844	0.168609	0.186115	0.273628	0.226187		7.3	1.9843
																		0.00871742	0.654954						0.461682	0.58615	0.539444	0.55113		6.11	0.150531	0.168294	0.185693	0.273587	0.2258		7.31	1.9913
																		0.00828789	0.659103						0.543889	0.558529	0.58295	0.322989		6.12	0.150217	0.167976	0.185268	0.273538	0.22541		7.32	1.99835
																		0.00787968	0.663311						0.633924	0.281085	0.794356	0.093573		6.13	0.149902	0.167656	0.184838	0.273462	0.225005		7.33	2.00547
																		0.00749187	0.66758						0.620504	0.281048	0.589213	0.489957		6.14	0.149585	0.167334	0.184406	0.273386	0.2246		7.34	2.01266
																		0.00712354	0.671912						0.616576	0.204127	0.711742	0.332378		6.15	0.149267	0.167009	0.18397	0.273292	0.224186		7.35	2.0199
																		0.00677384	0.676307						0.62088	0.652034	0.467343	0.118592		6.16	0.148947	0.166682	0.18353	0.273182	0.223763		7.36	2.02723
																		0.00644191	0.680766						0.547378	0.672567	0.665885	0.349271		6.17	0.148626	0.166352	0.183087	0.273072	0.223341		7.37	2.03462
																		0.00612695	0.68529						0.598715	0.693929	0.695808	0.30872		6.18	0.148304	0.16602	0.18264	0.272933	0.222904		7.38	2.04207
																		0.00582817	0.689881						0.526681	0.606389	0.658532	0.47224		6.19	0.14798	0.165685	0.18219	0.27279	0.222464		7.39	2.0496
																		0.00554483	0.694538						0.585273	0.656166	0.461682	0.161628		6.2	0.147655	0.165349	0.181736	0.27264	0.222021		7.4	2.0572
																		0.00527619	0.699262						0.89471	0.476318	0.543889	0.2817		6.21	0.147328	0.165009	0.181279	0.272463	0.221564		7.41	2.06486
																		0.00502157	0.704053						0.379369	0.537046	0.633924	1.01907		6.22	0.147	0.164668	0.180819	0.272286	0.221108		7.42	2.07261
																		0.00478029	0.708912						0.507968	0.666194	0.620504	0.551467		6.23	0.146671	0.164324	0.180355	0.272093	0.220643		7.43	2.08041
																		0.00455172	0.713836						0.535512	1.12362	0.616576	0.169122		6.24	0.146341	0.163978	0.179888	0.271883	0.22017		7.44	2.0883
																		0.00433523	0.718827						0.488201	1.00894	0.62088	0.266052		6.25	0.146009	0.163629	0.179418	0.271673	0.219696		7.45	2.09625
																		0.00413023	0.723883						0.774858	0.255437	0.547378	0.326535		6.26	0.145676	0.163278	0.178945	0.271437	0.21921		7.46	2.10427
																		0.00393617	0.729002						0.547692	0.754845	0.598715	0.998983		6.27	0.145342	0.162925	0.178468	0.271194	0.21872		7.47	2.11238
																		0.00375248	0.734184						0.539801	0.747903	0.526681	0.829785		6.28	0.145006	0.16257	0.177988	0.270948	0.218229		7.48	2.12055
																		0.00357867	0.739426						0.733538	0.668382	0.585273	0.47866		6.29	0.144669	0.162213	0.177505	0.270673	0.217723		7.49	2.1288
																		0.00341422	0.744725						0.589576	0.60784	0.89471	-0.0351862		6.3	0.144331	0.161853	0.177019	0.270398	0.217218		7.5	2.13712
																		0.00325866	0.75008						0.484286	0.668243	0.631063	0.239231		6.31	0.143992	0.161491	0.17653	0.27011	0.216706		7.51	2.14552
																		0.00311154	0.755488						0.47456	0.637516	0.379369	1.00943		6.32	0.143652	0.161127	0.176037	0.269803	0.216185		7.52	2.154
																		0.00297243	0.760944						0.706977	0.656996	0.507968	0.207511		6.33	0.14331	0.160761	0.175542	0.269497	0.215664		7.53	2.16255
																		0.0028409	0.766444						0.507207	0.728063	0.535512	0.362443		6.34	0.142968	0.160392	0.175044	0.269167	0.215131		7.54	2.17117
																		0.00271657	0.771986						0.49744	0.626967	0.488201	0.76797		6.35	0.142624	0.160022	0.174543	0.268829	0.214595		7.55	2.17987
																		0.00259906	0.777564						0.568196	0.513398	0.774858	0.19124		6.36	0.142279	0.159649	0.174039	0.268489	0.214058		7.56	2.18865
																		0.002488	0.783173						0.568571	0.70847	0.547692	0.48068		6.37	0.141933	0.159274	0.173531	0.268121	0.213507		7.57	2.19751
																		0.00238306	0.788807						0.688943	1.04631	0.539801	0.246468		6.38	0.141586	0.158898	0.173022	0.267753	0.212957		7.58	2.20645
																		0.00228391	0.794462						0.402348	0.724068	0.733538	0.618334		6.39	0.141238	0.158519	0.172509	0.267373	0.2124		7.59	2.21546
																		0.00219024	0.800131						0.405256	0.741733	0.589576	0.46138		6.4	0.140888	0.158138	0.171993	0.266975	0.211835		7.6	2.22455
																		0.00210175	0.805807						0.600742	0.608962	0.484286	0.528897		6.41	0.140538	0.157755	0.171475	0.266577	0.21127		7.61	2.23373
																		0.00201816	0.811484						0.49987	0.542483	0.47456	0.521183		6.42	0.140187	0.15737	0.170954	0.266157	0.210695		7.62	2.24298
																		0.00193921	0.817155						0.731181	0.433904	0.706977	0.349625		6.43	0.139834	0.156983	0.17043	0.265729	0.210116		7.63	2.25231
																		0.00186465	0.822813						0.404764	0.805303	0.507207	0.0108384		6.44	0.139481	0.156594	0.169903	0.265301	0.209536		7.64	2.26172
																		0.00179423	0.828451						0.456307	0.558705	0.70206	1.18104		6.45	0.139126	0.156203	0.169374	0.264844	0.208943		7.65	2.27122
																		0.00172773	0.834061						0.521878	0.595765	0.568196	0.264306		6.46	0.138771	0.15581	0.168843	0.264387	0.20835		7.66	2.28078
																		0.00166492	0.839635						0.494626	0.582476	0.568571	0.365281		6.47	0.138415	0.155415	0.168308	0.26392	0.207753		7.67	2.29044
																		0.00160561	0.845167						0.565695	0.711455	0.688943	0.350588		6.48	0.138057	0.155018	0.167772	0.263435	0.207147		7.68	2.30017
																		0.00154959	0.850648						0.482762	0.842944	0.402348	0.388258		6.49	0.137699	0.15462	0.167232	0.26295	0.206541		7.69	2.30999
																		0.00149669	0.856072						0.598566	0.571609	0.405256	0.333412		6.5	0.13734	0.154219	0.16669	0.262446	0.205926		7.7	2.3199
																		0.00144673	0.86143						0.638847	0.564842	0.600742	0.527719		6.51	0.13698	0.153817	0.166146	0.261932	0.205307		7.71	2.32987
																		0.00139955	0.866716						0.49288	0.83948	0.49987	0.417122		6.52	0.136619	0.153413	0.1656	0.261419	0.204688		7.72	2.33994
																		0.00135498	0.871923						0.406475	0.770798	0.731181	0.48304		6.53	0.136257	0.153007	0.165051	0.260879	0.204056		7.73	2.35009
																		0.00131289	0.877045						0.494088	0.586432	0.404764	-0.0391645		6.54	0.135894	0.152599	0.164499	0.260338	0.203425		7.74	2.36031
																		0.00127312	0.882074						0.387856	0.455152	0.456307	-0.0282385		6.55	0.13553	0.152189	0.163946	0.259789	0.202789		7.75	2.37063
																		0.00123555	0.887004						0.638885	0.514523	0.521878	0.415592		6.56	0.135166	0.151778	0.16339	0.259221	0.202145		7.76	2.38102
																		0.00120005	0.891832						0.496993	0.782055	0.494626	0.100993		6.57	0.134801	0.151365	0.162831	0.258654	0.201501		7.77	2.3915
																		0.00116651	0.89655						0.497345	0.741344	0.565695	0.0406083		6.58	0.134435	0.15095	0.162271	0.25807	0.200849		7.78	2.40208
																		0.00113481	0.901154						0.592513	0.780419	0.482762	0.0260423		6.59	0.134068	0.150533	0.161708	0.257475	0.200193		7.79	2.41271
																		0.00110485	0.905641						0.580619	0.810813	0.598566	0.688007		6.6	0.1337	0.150115	0.161144	0.256881	0.199537		7.8	2.42345
																		0.00107652	0.910007						0.470622	0.649177	0.643659	0.151667		6.61	0.133332	0.149695	0.160577	0.256263	0.198869		7.81	2.43428
																		0.00104974	0.914248						0.475238	0.649413	0.638847	0.647433		6.62	0.132962	0.149273	0.160008	0.255643	0.198201		7.82	2.44516
																		0.00102441	0.918361						0.527995	0.806189	0.49288	0.350099		6.63	0.132592	0.148849	0.159437	0.255016	0.19753		7.83	2.45616
																		0.00100045	0.922345						0.399949	0.842475	0.406475	-0.0824075		6.64	0.132222	0.148425	0.158864	0.25437	0.19685		7.84	2.46723
																		0.000977789	0.926198						0.45133	0.730156	0.494088	0.707947		6.65	0.13185	0.147998	0.158289	0.253724	0.19617		7.85	2.47838
																		0.000956343	0.929919						0.55929	0.781796	0.387856	0.818499		6.66	0.131478	0.14757	0.157713	0.253064	0.195484		7.86	2.48965
																		0.000936044	0.933507								0.638885	0.377714		6.67	0.131105	0.14714	0.157134	0.252393	0.194792		7.87	2.50095
																		0.000916827	0.936962								0.496993	0.366653		6.68	0.130732	0.146709	0.156553	0.251722	0.194101		7.88	2.51237
																		0.000898629	0.940285								0.497345	0.405829		6.69	0.130358	0.146276	0.155971	0.251029	0.193399		7.89	2.52389
																		0.000881392	0.943476								0.592513	0.250993		6.7	0.129983	0.145841	0.155387	0.250333	0.192697		7.9	2.53545
																		0.00086506	0.946536								0.580619	0.452958		6.71	0.129608	0.145405	0.154801	0.249632	0.191991		7.91	2.54714
																		0.000849582	0.949467								0.470622	0.334847		6.72	0.129232	0.144968	0.154213	0.248912	0.191277		7.92	2.55889
																		0.000834908	0.95227								0.475238	0.341824		6.73	0.128855	0.144529	0.153624	0.248192	0.190564		7.93	2.57072
																		0.000820992	0.954949								0.527995	0.422392		6.74	0.128478	0.144089	0.153033	0.247458	0.189844		7.94	2.58269
																		0.000807791	0.957505								0.399949	0.102351		6.75	0.1281	0.143647	0.15244	0.246714	0.189118		7.95	2.59467
																		0.000795264	0.959942								0.45133	0.700328		6.76	0.127721	0.143204	0.151846	0.24597	0.188393		7.96	2.60678
																		0.000783372	0.962262								0.55929	0.235019		6.77	0.127342	0.142759	0.15125	0.245205	0.187659		7.97	2.619
																		0.00077208	0.964468											6.78	0.126963	0.142313	0.150653	0.244436	0.186923		7.98	2.63124
																		0.000761352	0.966564											6.79	0.126583	0.141866	0.150054	0.243664	0.186184		7.99	2.64362
																		0.000751158	0.968553											6.8	0.126202	0.141417	0.149454	0.242872	0.185437		8	2.65607
																		0.000741466	0.970439											6.81	0.125821	0.140967	0.148852	0.24208	0.18469		8.01	2.66858
																		0.000732249	0.972226											6.82	0.12544	0.140516	0.148249	0.241277	0.183937		8.02	2.68126
																		0.000723479	0.973916											6.83	0.125058	0.140063	0.147644	0.240462	0.183179		8.03	2.69393
																		0.000715132	0.975514											6.84	0.124675	0.13961	0.147039	0.239646	0.182421		8.04	2.70672
																		0.000707184	0.977024											6.85	0.124292	0.139155	0.146432	0.238812	0.181654		8.05	2.71965
																		0.000699613	0.978449											6.86	0.123909	0.138698	0.145823	0.237974	0.180885		8.06	2.73257
																		0.000692398	0.979793											6.87	0.123525	0.138241	0.145214	0.237133	0.180115		8.07	2.74565
																		0.000685519	0.981059											6.88	0.123141	0.137782	0.144603	0.236271	0.179335		8.08	2.7588
																		0.000678958	0.982252											6.89	0.122757	0.137322	0.143992	0.23541	0.178555		8.09	2.772
																		0.000672697	0.983374											6.9	0.122372	0.136861	0.143379	0.234539	0.17777		8.1	2.78537
																		0.00066672	0.984429											6.91	0.121986	0.136399	0.142765	0.233655	0.176979		8.11	2.79873
																		0.000661012	0.98542											6.92	0.1216	0.135936	0.14215	0.232771	0.176188		8.12	2.81222
																		0.000655557	0.986352											6.93	0.121214	0.135471	0.141534	0.23187	0.175389		8.13	2.82586
																		0.000650343	0.987225											6.94	0.120828	0.135006	0.140917	0.230963	0.174587		8.14	2.83946
																		0.000645357	0.988045											6.95	0.120441	0.134539	0.140299	0.230055	0.173784		8.15	2.85323
																		0.000640586	0.988813											6.96	0.120054	0.134072	0.13968	0.229126	0.172971		8.16	2.86709
																		0.000636019	0.989533											6.97	0.119667	0.133603	0.13906	0.228197	0.172159		8.17	2.88097
																		0.000631646	0.990207											6.98	0.119279	0.133133	0.13844	0.22726	0.171342		8.18	2.89504
																		0.000627456	0.990838											6.99	0.118891	0.132663	0.137818	0.226309	0.170518		8.19	2.90909
																		0.00062344	0.991429											7	0.118503	0.132191	0.137196	0.225358	0.169695		8.2	2.92327
																		0.000619589	0.991981											7.01	0.118115	0.131719	0.136573	0.224392	0.168863		8.21	2.93762
																														7.02	0.117726	0.131245	0.13595	0.223419	0.168029		8.22	2.95189
																														7.03	0.117337	0.130771	0.135326	0.222446	0.167194		8.23	2.96636
																														7.04	0.116948	0.130295	0.134701	0.221451	0.166349		8.24	2.98091
																														7.05	0.116559	0.129819	0.134075	0.220457	0.165504		8.25	2.99547
																														7.06	0.116169	0.129342	0.133449	0.219456	0.164655		8.26	3.01024
																														7.07	0.11578	0.128864	0.132823	0.21844	0.1638		8.27	3.02498
																														7.08	0.11539	0.128386	0.132196	0.217425	0.162944		8.28	3.03983
																														7.09	0.115	0.127906	0.131568	0.216396	0.162081		8.29	3.05491
																														7.1	0.11461	0.127426	0.13094	0.215359	0.161215		8.3	3.06984
																														7.11	0.11422	0.126945	0.130312	0.214323	0.160348		8.31	3.08499
																														7.12	0.113829	0.126463	0.129683	0.213267	0.159472		8.32	3.10025
																														7.13	0.113439	0.125981	0.129054	0.21221	0.158595		8.33	3.11547
																														7.14	0.113048	0.125498	0.128425	0.211147	0.157715		8.34	3.13093
																														7.15	0.112658	0.125014	0.127795	0.21007	0.156828		8.35	3.14637
																														7.16	0.112267	0.124529	0.127165	0.208993	0.155941		8.36	3.16189
																														7.17	0.111876	0.124044	0.126535	0.207904	0.155048		8.37	3.17766
																														7.18	0.111485	0.123558	0.125905	0.206808	0.154151		8.38	3.19326
																														7.19	0.111094	0.123072	0.125274	0.205711	0.153254		8.39	3.2091
																														7.2	0.110703	0.122585	0.124644	0.204596	0.152348		8.4	3.22506
																														7.21	0.110312	0.122097	0.124013	0.203481	0.151441		8.41	3.24094
																														7.22	0.109922	0.121609	0.123382	0.20236	0.150532		8.42	3.25709
																														7.23	0.109531	0.12112	0.122751	0.201226	0.149616		8.43	3.27321
																														7.24	0.10914	0.120631	0.122121	0.200092	0.148699		8.44	3.2894
																														7.25	0.108749	0.120141	0.12149	0.198948	0.147778		8.45	3.30586
																														7.26	0.108358	0.119651	0.12086	0.197795	0.146853		8.46	3.32214
																														7.27	0.107967	0.119161	0.120229	0.196643	0.145927		8.47	3.33864
																														7.28	0.107576	0.118669	0.119599	0.195476	0.144994		8.48	3.3553
																														7.29	0.107186	0.118178	0.118968	0.194307	0.14406		8.49	3.37184
																														7.3	0.106795	0.117686	0.118338	0.193134	0.143124		8.5	3.38866
																														7.31	0.106405	0.117194	0.117709	0.191948	0.142182		8.51	3.40547
																														7.32	0.106014	0.116701	0.117079	0.190762	0.14124		8.52	3.42233
																														7.33	0.105624	0.116208	0.11645	0.189568	0.140293		8.53	3.43947
																														7.34	0.105234	0.115714	0.115821	0.188367	0.139343		8.54	3.45642
																														7.35	0.104844	0.115221	0.115192	0.187165	0.138393		8.55	3.4736
																														7.36	0.104454	0.114727	0.114564	0.185951	0.137437		8.56	3.49096
																														7.37	0.104064	0.114232	0.113936	0.184735	0.136479		8.57	3.50815
																														7.38	0.103675	0.113738	0.113309	0.183516	0.135521		8.58	3.52565
																														7.39	0.103285	0.113243	0.112682	0.182286	0.134557		8.59	3.54315
																														7.4	0.102896	0.112748	0.112056	0.181056	0.133593		8.6	3.56066
																														7.41	0.102507	0.112253	0.11143	0.17982	0.132626		8.61	3.57848
																														7.42	0.102118	0.111757	0.110805	0.178577	0.131655		8.62	3.59611
																														7.43	0.10173	0.111262	0.11018	0.177334	0.130685		8.63	3.61395
																														7.44	0.101341	0.110766	0.109556	0.176081	0.129711		8.64	3.63202
																														7.45	0.100953	0.11027	0.108932	0.174826	0.128735		8.65	3.64986
																														7.46	0.100565	0.109774	0.108309	0.17357	0.127759		8.66	3.66803
																														7.47	0.100178	0.109278	0.107687	0.172305	0.126779		8.67	3.68623
																														7.48	0.0997904	0.108781	0.107065	0.171039	0.125799		8.68	3.7044
																														7.49	0.0994033	0.108285	0.106445	0.169769	0.124817		8.69	3.72291
																														7.5	0.0990165	0.107789	0.105825	0.168494	0.123832		8.7	3.74122
																														7.51	0.0986299	0.107292	0.105206	0.167219	0.122848		8.71	3.75973
																														7.52	0.0982437	0.106796	0.104587	0.165937	0.121862		8.72	3.77851
																														7.53	0.0978578	0.1063	0.10397	0.164654	0.120874		8.73	3.79701
																														7.54	0.0974722	0.105803	0.103353	0.163369	0.119887		8.74	3.81586
																														7.55	0.0970869	0.105307	0.102737	0.162078	0.118897		8.75	3.83476
																														7.56	0.096702	0.104811	0.102122	0.160788	0.117907		8.76	3.8536
																														7.57	0.0963174	0.104314	0.101509	0.159494	0.116916		8.77	3.8728
																														7.58	0.0959331	0.103818	0.100896	0.158197	0.115925		8.78	3.89181
																														7.59	0.0955492	0.103322	0.100284	0.156901	0.114934		8.79	3.91099
																														7.6	0.0951657	0.102826	0.099673	0.1556	0.113942		8.8	3.93051
																														7.61	0.0947826	0.102331	0.0990632	0.154299	0.11295		8.81	3.94967
																														7.62	0.0943999	0.101835	0.0984544	0.152997	0.111957		8.82	3.96921
																														7.63	0.0940175	0.10134	0.0978468	0.151692	0.110965		8.83	3.98883
																														7.64	0.0936356	0.100845	0.0972403	0.150387	0.109973		8.84	4.00835
																														7.65	0.0932541	0.10035	0.0966349	0.149081	0.108982		8.85	4.02825
																														7.66	0.092873	0.0998548	0.0960307	0.147774	0.107991		8.86	4.04798
																														7.67	0.0924923	0.0993603	0.0954277	0.146467	0.107		8.87	4.06785
																														7.68	0.0921121	0.098866	0.0948259	0.145159	0.10601		8.88	4.08812
																														7.69	0.0917323	0.098372	0.0942254	0.143852	0.105021		8.89	4.10796
																														7.7	0.091353	0.0978783	0.0936261	0.142544	0.104032		8.9	4.12821
																														7.71	0.0909741	0.0973849	0.0930281	0.141236	0.103045		8.91	4.14858
																														7.72	0.0905958	0.0968919	0.0924314	0.139929	0.102059		8.92	4.16879
																														7.73	0.0902179	0.0963991	0.0918361	0.138622	0.101074		8.93	4.18942
																														7.74	0.0898404	0.0959068	0.0912421	0.137317	0.100091		8.94	4.2099
																														7.75	0.0894635	0.0954148	0.0906494	0.136011	0.0991083		8.95	4.23049
																														7.76	0.0890871	0.0949232	0.0900582	0.134708	0.0981284		8.96	4.25151
																														7.77	0.0887112	0.094432	0.0894684	0.133405	0.0971502		8.97	4.27208
																														7.78	0.0883358	0.0939412	0.08888	0.132103	0.096172		8.98	4.29306
																														7.79	0.087961	0.0934509	0.0882931	0.130805	0.0951989		8.99	4.31422
																														7.8	0.0875867	0.092961	0.0877077	0.129507	0.0942261		9	4.33516
																														7.81	0.0872129	0.0924716	0.0871238	0.128211	0.093255		9.01	4.35654
																														7.82	0.0868397	0.0919827	0.0865414	0.126919	0.0922884		9.02	4.3778
																														7.83	0.086467	0.0914943	0.0859605	0.125627	0.0913218		9.03	4.39914
																														7.84	0.0860949	0.0910064	0.0853812	0.124339	0.0903594		9.04	4.42094
																														7.85	0.0857233	0.090519	0.0848035	0.123054	0.0894		9.05	4.4423
																														7.86	0.0853524	0.0900322	0.0842273	0.121769	0.0884405		9.06	4.46405
																														7.87	0.084982	0.0895459	0.0836528	0.120491	0.0874882		9.07	4.48604
																														7.88	0.0846122	0.0890602	0.08308	0.119215	0.0865367		9.08	4.50774
																														7.89	0.084243	0.0885751	0.0825088	0.11794	0.0855872		9.09	4.52992
																														7.9	0.0838745	0.0880907	0.0819392	0.116673	0.0846443		9.1	4.55202
																														7.91	0.0835065	0.0876068	0.0813714	0.115406	0.0837015		9.11	4.57414
																														7.92	0.0831392	0.0871236	0.0808053	0.114144	0.0827639		9.12	4.59677
																														7.93	0.0827725	0.0866411	0.0802409	0.112888	0.0818306		9.13	4.61897
																														7.94	0.0824064	0.0861592	0.0796782	0.111631	0.0808973		9.14	4.64154
																														7.95	0.0820409	0.085678	0.0791173	0.110385	0.0799729		9.15	4.66441
																														7.96	0.0816761	0.0851975	0.0785582	0.10914	0.0790498		9.16	4.68692
																														7.97	0.081312	0.0847177	0.0780009	0.107898	0.0781288		9.17	4.70995
																														7.98	0.0809485	0.0842386	0.0774453	0.106666	0.0772168		9.18	4.73294
																														7.99	0.0805857	0.0837603	0.0768917	0.105434	0.0763047		9.19	4.75591
																														8	0.0802236	0.0832827	0.0763398	0.104209	0.0753985		9.2	4.77941
																														8.01	0.0798621	0.0828059	0.0757899	0.102991	0.0744981		9.21	4.80251
																														8.02	0.0795013	0.0823299	0.0752418	0.101773	0.0735978		9.22	4.82596
																														8.03	0.0791412	0.0818547	0.0746956	0.100568	0.0727075		9.23	4.84978
																														8.04	0.0787818	0.0813803	0.0741513	0.0993646	0.0718195		9.24	4.87316
																														8.05	0.0784231	0.0809067	0.0736089	0.0981638	0.0709332		9.25	4.8971
																														8.06	0.0780651	0.0804339	0.0730684	0.0969767	0.0700581		9.26	4.92105
																														8.07	0.0777079	0.079962	0.0725299	0.0957897	0.069183		9.27	4.94493
																														8.08	0.0773513	0.079491	0.0719934	0.0946103	0.0683142		9.28	4.96939
																														8.09	0.0769955	0.0790209	0.0714589	0.09344	0.0674526		9.29	4.99345
																														8.1	0.0766404	0.0785516	0.0709263	0.0922697	0.066591
																														8.11	0.076286	0.0780833	0.0703958	0.0911132	0.0657404
																														8.12	0.0759324	0.0776159	0.0698672	0.0899605	0.064893
																														8.13	0.0755796	0.0771494	0.0693407	0.0888097	0.0640469
																														8.14	0.0752274	0.0766838	0.0688163	0.0876754	0.063214
																														8.15	0.0748761	0.0762193	0.0682938	0.0865412	0.0623811
																														8.16	0.0745255	0.0757557	0.0677735	0.085415	0.0615545
																														8.17	0.0741757	0.075293	0.0672553	0.0842999	0.0607367
																														8.18	0.0738266	0.0748314	0.0667391	0.0831849	0.0599189
																														8.19	0.0734783	0.0743708	0.066225	0.0820844	0.0591124
																														8.2	0.0731309	0.0739112	0.0657131	0.0809892	0.0583101
																														8.21	0.0727842	0.0734526	0.0652033	0.0798951	0.0575086
																														8.22	0.0724382	0.0729951	0.0646956	0.0788203	0.0567222
																														8.23	0.0720931	0.0725387	0.06419	0.0777456	0.0559358
																														8.24	0.0717488	0.0720833	0.0636866	0.0766786	0.0551554
																														8.25	0.0714053	0.071629	0.0631854	0.0756249	0.0543852
																														8.26	0.0710627	0.0711758	0.0626864	0.0745712	0.053615
																														8.27	0.0707208	0.0707237	0.0621895	0.0735324	0.0528562
																														8.28	0.0703798	0.0702727	0.0616949	0.0725002	0.0521025
																														8.29	0.0700395	0.0698228	0.0612024	0.0714682	0.051349
																														8.3	0.0697002	0.0693741	0.0607122	0.070458	0.0506122
																														8.31	0.0693616	0.0689265	0.0602242	0.0694478	0.0498754
																														8.32	0.0690239	0.0684801	0.0597384	0.068445	0.0491442
																														8.33	0.068687	0.0680349	0.0592548	0.0674572	0.0484244
																														8.34	0.068351	0.0675909	0.0587735	0.0664694	0.0477047
																														8.35	0.0680159	0.067148	0.0582945	0.0654963	0.0469961
																														8.36	0.0676815	0.0667064	0.0578177	0.0645312	0.0462936
																														8.37	0.0673481	0.066266	0.0573432	0.0635662	0.0455911
																														8.38	0.0670155	0.0658268	0.056871	0.0626233	0.0449054
																														8.39	0.0666838	0.0653888	0.056401	0.0616813	0.0442203
																														8.4	0.066353	0.0649521	0.0559334	0.0607458	0.0435402
																														8.41	0.066023	0.0645167	0.055468	0.059827	0.0428726
																														8.42	0.0656939	0.0640825	0.0550049	0.0589083	0.0422051
																														8.43	0.0653657	0.0636496	0.0545442	0.0580036	0.0415482
																														8.44	0.0650384	0.063218	0.0540858	0.0571083	0.0408983
																														8.45	0.064712	0.0627877	0.0536296	0.0562129	0.0402484
																														8.46	0.0643864	0.0623587	0.0531758	0.0553393	0.0396148
																														8.47	0.0640618	0.061931	0.0527244	0.0544676	0.0389826
																														8.48	0.063738	0.0615046	0.0522753	0.0536015	0.0383546
																														8.49	0.0634152	0.0610796	0.0518285	0.0527534	0.0377401
																														8.5	0.0630933	0.060656	0.051384	0.0519053	0.0371256
																														8.51	0.0627723	0.0602337	0.0509419	0.0510705	0.036521
																														8.52	0.0624522	0.0598127	0.0505022	0.0502462	0.0359242
																														8.53	0.062133	0.0593931	0.0500648	0.0494218	0.0353274
																														8.54	0.0618147	0.0589749	0.0496298	0.0486182	0.0347461
																														8.55	0.0614974	0.0585581	0.0491971	0.0478176	0.034167
																														8.56	0.061181	0.0581427	0.0487668	0.0470216	0.0335913
																														8.57	0.0608655	0.0577287	0.0483389	0.0462447	0.0330298
																														8.58	0.0605509	0.0573162	0.0479134	0.0454677	0.0324683
																														8.59	0.0602373	0.056905	0.0474902	0.0447029	0.0319157
																														8.6	0.0599246	0.0564953	0.0470694	0.0439496	0.0313717
																														8.61	0.0596129	0.056087	0.046651	0.0431962	0.0308277
																														8.62	0.0593021	0.0556802	0.0462349	0.0424624	0.0302981
																														8.63	0.0589922	0.0552748	0.0458213	0.0417326	0.0297715
																														8.64	0.0586833	0.0548709	0.04541	0.0410062	0.0292474
																														8.65	0.0583753	0.0544685	0.0450011	0.0402996	0.028738
																														8.66	0.0580683	0.0540675	0.0445946	0.0395931	0.0282286
																														8.67	0.0577623	0.053668	0.0441905	0.0388974	0.0277272
																														8.68	0.0574572	0.05327	0.0437888	0.038214	0.0272349
																														8.69	0.057153	0.0528736	0.0433895	0.0375306	0.0267425
																														8.7	0.0568498	0.0524786	0.0429925	0.0368652	0.0262634
																														8.71	0.0565476	0.0520852	0.042598	0.0362047	0.025788
																														8.72	0.0562464	0.0516932	0.0422058	0.0355466	0.0253142
																														8.73	0.0559461	0.0513028	0.041816	0.0349088	0.0248554
																														8.74	0.0556468	0.0509139	0.0414287	0.0342709	0.0243966
																														8.75	0.0553484	0.0505266	0.0410437	0.0336425	0.0239447
																														8.76	0.0550511	0.0501408	0.0406611	0.0330271	0.0235023
																														8.77	0.0547547	0.0497566	0.0402809	0.0324116	0.0230599
																														8.78	0.0544593	0.049374	0.039903	0.0318125	0.0226295
																														8.79	0.0541648	0.0489929	0.0395276	0.0312191	0.0222032
																														8.8	0.0538714	0.0486133	0.0391545	0.0306269	0.0217779
																														8.81	0.0535789	0.0482354	0.0387839	0.0300552	0.0213676
																														8.82	0.0532874	0.047859	0.0384156	0.0294835	0.0209572
																														8.83	0.0529969	0.0474842	0.0380497	0.0289199	0.0205528
																														8.84	0.0527074	0.0471111	0.0376861	0.0283696	0.020158
																														8.85	0.0524188	0.0467395	0.037325	0.0278192	0.0197633
																														8.86	0.0521313	0.0463695	0.0369662	0.0272835	0.0193792
																														8.87	0.0518448	0.0460011	0.0366098	0.0267541	0.0189998
																														8.88	0.0515592	0.0456344	0.0362557	0.0262251	0.0186206
																														8.89	0.0512746	0.0452692	0.035904	0.0257163	0.0182561
																														8.9	0.0509911	0.0449057	0.0355547	0.0252075	0.0178917
																														8.91	0.0507085	0.0445438	0.0352077	0.0247054	0.0175321
																														8.92	0.0504269	0.0441836	0.0348631	0.0242168	0.0171824
																														8.93	0.0501463	0.043825	0.0345209	0.0237282	0.0168326
																														8.94	0.0498668	0.043468	0.034181	0.0232524	0.0164921
																														8.95	0.0495882	0.0431127	0.0338434	0.0227835	0.0161567
																														8.96	0.0493106	0.042759	0.0335082	0.0223146	0.0158213
																														8.97	0.049034	0.042407	0.0331753	0.0218644	0.0154994
																														8.98	0.0487584	0.0420566	0.0328447	0.0214148	0.015178
																														8.99	0.0484839	0.0417079	0.0325165	0.0209706	0.0148605
																														9	0.0482103	0.0413609	0.0321906	0.0205398	0.0145527
																														9.01	0.0479377	0.0410155	0.031867	0.020109	0.0142449
																														9.02	0.0476662	0.0406718	0.0315457	0.0196894	0.0139451
																														9.03	0.0473956	0.0403298	0.0312267	0.0192769	0.0136506
																														9.04	0.0471261	0.0399895	0.03091	0.0188645	0.0133561
																														9.05	0.0468576	0.0396508	0.0305957	0.0184686	0.0130736
																														9.06	0.04659	0.0393139	0.0302836	0.018074	0.012792
																														9.07	0.0463235	0.0389786	0.0299738	0.0176837	0.0125135
																														9.08	0.046058	0.038645	0.0296663	0.0173065	0.0122445
																														9.09	0.0457935	0.0383131	0.029361	0.0169293	0.0119754
																														9.1	0.04553	0.0379829	0.0290581	0.0165617	0.0117133
																														9.11	0.0452676	0.0376543	0.0287574	0.0162014	0.0114565
																														9.12	0.0450061	0.0373275	0.0284589	0.0158411	0.0111997
																														9.13	0.0447456	0.0370024	0.0281627	0.0154953	0.0109533
																														9.14	0.0444862	0.036679	0.0278688	0.0151514	0.0107083
																														9.15	0.0442277	0.0363573	0.0275771	0.0148107	0.0104656
																														9.16	0.0439703	0.0360373	0.0272876	0.0144828	0.010232
																														9.17	0.0437139	0.035719	0.0270003	0.0141548	0.00999852
																														9.18	0.0434585	0.0354025	0.0267153	0.0138348	0.00977074
																														9.19	0.0432041	0.0350876	0.0264325	0.0135223	0.00954831
																														9.2	0.0429507	0.0347744	0.0261519	0.0132098	0.00932588
																														9.21	0.0426984	0.034463	0.0258734	0.0129097	0.00911243
																														9.22	0.042447	0.0341533	0.0255972	0.0126121	0.00890073
																														9.23	0.0421967	0.0338453	0.0253232	0.0123168	0.00869064
																														9.24	0.0419473	0.033539	0.0250513	0.0120336	0.00848931
																														9.25	0.041699	0.0332344	0.0247816	0.0117504	0.00828798
																														9.26	0.0414517	0.0329316	0.024514	0.0114739	0.00809139
																														9.27	0.0412054	0.0326305	0.0242486	0.0112046	0.00790007
																														9.28	0.0409601	0.0323311	0.0239854	0.0109354	0.00770874
																														9.29	0.0407158	0.0320334	0.0237243	0.0106768	0.00752507
																														9.3	0.0404725	0.0317374	0.0234653	0.0104211	0.0073434
																														9.31	0.0402302	0.0314432	0.0232084	0.0101668	0.00716276
																														9.32	0.039989	0.0311507	0.0229537	0.00992397	0.00699039
																														9.33	0.0397487	0.0308599	0.022701	0.00968119	0.00681803
																														9.34	0.0395094	0.0305708	0.0224505	0.00944377	0.00664951
																														9.35	0.0392712	0.0302835	0.022202	0.0092135	0.0064861
																														9.36	0.039034	0.0299978	0.0219557	0.00898323	0.00632269
																														9.37	0.0387977	0.0297139	0.0217113	0.00876196	0.00616572
																														9.38	0.0385625	0.0294317	0.0214691	0.00854373	0.00601093
																														9.39	0.0383283	0.0291513	0.0212289	0.00832626	0.00585669
																														9.4	0.038095	0.0288725	0.0209907	0.00811962	0.00571018
																														9.41	0.0378628	0.0285955	0.0207546	0.00791297	0.00556368
																														9.42	0.0376316	0.0283202	0.0205205	0.00771061	0.00542023
																														9.43	0.0374014	0.0280466	0.0202885	0.0075151	0.00528169
																														9.44	0.0371721	0.0277747	0.0200584	0.00731958	0.00514314
																														9.45	0.0369439	0.0275045	0.0198303	0.00713159	0.00500997
																														9.46	0.0367167	0.0272361	0.0196043	0.00694677	0.00487906
																														9.47	0.0364905	0.0269693	0.0193802	0.00676217	0.00474831
																														9.48	0.0362652	0.0267043	0.019158	0.00658762	0.00462473
																														9.49	0.036041	0.026441	0.0189379	0.00641306	0.00450115
																														9.5	0.0358177	0.0261794	0.0187197	0.00624185	0.00437996
																														9.51	0.0355955	0.0259195	0.0185034	0.00607713	0.0042634
																														9.52	0.0353742	0.0256613	0.0182891	0.00591241	0.00414684
																														9.53	0.0351539	0.0254047	0.0180767	0.0057539	0.00403471
																														9.54	0.0349346	0.0251499	0.0178662	0.00559861	0.00392488
																														9.55	0.0347163	0.0248968	0.0176576	0.00544332	0.00381505
																														9.56	0.034499	0.0246454	0.0174509	0.00529685	0.00371151
																														9.57	0.0342827	0.0243957	0.0172461	0.00515058	0.00360811
																														9.58	0.0340673	0.0241477	0.0170431	0.00500686	0.00350653
																														9.59	0.033853	0.0239013	0.0168421	0.00486923	0.00340929
																														9.6	0.0336396	0.0236567	0.0166428	0.0047316	0.00331204
																														9.61	0.0334272	0.0234137	0.0164455	0.00459903	0.00321841
																														9.62	0.0332158	0.0231724	0.0162499	0.00446964	0.00312704
																														9.63	0.0330053	0.0229328	0.0160562	0.00434026	0.00303568
																														9.64	0.0327958	0.0226949	0.0158643	0.00422127	0.00295171
																														9.65	0.0325873	0.0224586	0.0156742	0.00410303	0.00286829
																														9.66	0.0323798	0.022224	0.0154859	0.0039848	0.00278486
																														9.67	0.0321733	0.0219911	0.0152994	0.00386656	0.00270144
																														9.68	0.0319677	0.0217598	0.0151146	0	0
																														9.69	0.0317631	0.0215302	0.0149317	0	0
																														9.7	0.0315594	0.0213023	0.0147504	0	0
																														9.71	0.0313567	0.021076	0.014571	0	0
																														9.72	0.031155	0.0208513	0.0143932	0	0
																														9.73	0.0309542	0.0206283	0.0142172	0	0
																														9.74	0.0307544	0.0204069	0.0140429	0	0
																														9.75	0.0305556	0.0201872	0.0138702	0	0
																														9.76	0.0303577	0.0199691	0.0136993	0	0
																														9.77	0.0301607	0.0197526	0.0135301	0	0
																														9.78	0.0299647	0.0195378	0.0133625	0	0
																														9.79	0.0297697	0.0193246	0.0131966	0	0
																														9.8	0.0295756	0.019113	0.0130323	0	0
																														9.81	0.0293825	0.018903	0.0128697	0	0
																														9.82	0.0291903	0.0186946	0.0127087	0	0
																														9.83	0.028999	0.0184879	0.0125493	0	0
																														9.84	0.0288087	0.0182827	0.0123915	0	0
																														9.85	0.0286193	0.0180791	0.0122354	0	0
																														9.86	0.0284309	0.0178771	0.0120808	0	0
																														9.87	0.0282434	0.0176767	0.0119278	0	0
																														9.88	0.0280568	0.0174779	0.0117763	0	0
																														9.89	0.0278712	0.0172807	0.0116264	0	0
																														9.9	0.0276865	0.017085	0.011478	0	0
																														9.91	0.0275027	0.0168909	0.0113312	0	0
																														9.92	0.0273199	0.0166984	0.0111859	0	0
																														9.93	0.0271379	0.0165074	0.0110421	0	0
																														9.94	0.0269569	0.016318	0.0108998	0	0
																														9.95	0.0267768	0.0161301	0.010759	0	0
																														9.96	0.0265976	0.0159437	0.0106197	0	0
																														9.97	0.0264194	0.0157589	0.0104819	0	0
																														9.98	0.026242	0.0155757	0.0103455	0	0
																														9.99	0.0260656	0.0153939	0.0102105	0	0
																														10	0.02589	0.0152137	0.010077	0	0
																														10.01	0.0257154	0.015035	0.00994495	0	0
																														10.02	0.0255417	0.0148578	0.00981429	0	0
																														10.03	0.0253689	0.0146821	0.00968503	0	0
																														10.04	0.0251969	0.0145079	0.00955717	0	0
																														10.05	0.0250259	0.0143352	0.0094307	0	0
																														10.06	0.0248558	0.014164	0.0093056	0	0
																														10.07	0.0246865	0.0139942	0.00918186	0	0
																														10.08	0.0245182	0.013826	0.00905948	0	0
																														10.09	0.0243507	0.0136592	0.00893844	0	0
																														10.1	0.0241841	0.0134938	0.00881873	0	0
																														10.11	0.0240184	0.01333	0.00870035	0	0
																														10.12	0.0238536	0.0131675	0.00858328	0	0
																														10.13	0.0236897	0.0130066	0.00846751	0	0
																														10.14	0.0235266	0.012847	0.00835303	0	0
																														10.15	0.0233644	0.0126889	0.00823983	0	0
																														10.16	0.0232031	0.0125322	0.0081279	0	0
																														10.17	0.0230426	0.0123769	0.00801724	0	0
																														10.18	0.022883	0.0122231	0.00790782	0	0
																														10.19	0.0227243	0.0120706	0.00779964	0	0
																														10.2	0.0225664	0.0119196	0.0076927	0	0
																														10.21	0.0224094	0.0117699	0.00758697	0	0
																														10.22	0.0222532	0.0116217	0.00748246	0	0
																														10.23	0.0220979	0.0114748	0.00737914	0	0
																														10.24	0.0219435	0.0113293	0.00727701	0	0
																														10.25	0.0217898	0.0111851	0.00717606	0	0
																														10.26	0.0216371	0.0110423	0.00707629	0	0
																														10.27	0.0214851	0.0109009	0.00697767	0	0
																														10.28	0.0213341	0.0107608	0.0068802	0	0
																														10.29	0.0211838	0.0106221	0.00678387	0	0
																														10.3	0.0210344	0.0104847	0.00668867	0	0
																														10.31	0.0208858	0.0103486	0.00659459	0	0
																														10.32	0.0207381	0.0102138	0.00650162	0	0
																														10.33	0.0205911	0.0100804	0.00640975	0	0
																														10.34	0.020445	0.00994823	0.00631898	0	0
																														10.35	0.0202997	0.00981738	0.00622928	0	0
																														10.36	0.0201553	0.00968783	0.00614066	0	0
																														10.37	0.0200116	0.00955956	0.00605309	0	0
																														10.38	0.0198688	0.00943257	0.00596658	0	0
																														10.39	0.0197268	0.00930684	0.00588111	0	0
																														10.4	0.0195855	0.00918238	0.00579668	0	0
																														10.41	0.0194451	0.00905918	0.00571327	0	0
																														10.42	0.0193055	0.00893722	0.00563087	0	0
																														10.43	0.0191667	0.00881651	0.00554948	0	0
																														10.44	0.0190287	0.00869703	0.00546909	0	0
																														10.45	0.0188914	0.00857878	0.00538968	0	0
																														10.46	0.018755	0.00846175	0.00531125	0	0
																														10.47	0.0186194	0.00834593	0.00523378	0	0
																														10.48	0.0184845	0.00823132	0.00515728	0	0
																														10.49	0.0183504	0.0081179	0.00508172	0	0
																														10.5	0.0182171	0.00800568	0.00500711	0	0
																														10.51	0.0180846	0.00789464	0.00493342	0	0
																														10.52	0.0179529	0.00778478	0.00486067	0	0
																														10.53	0.0178219	0.00767608	0.00478882	0	0
																														10.54	0.0176917	0.00756855	0.00471788	0	0
																														10.55	0.0175622	0.00746217	0.00464783	0	0
																														10.56	0.0174336	0.00735693	0.00457868	0	0
																														10.57	0.0173056	0.00725284	0.0045104	0	0
																														10.58	0.0171785	0.00714987	0.00444299	0	0
																														10.59	0.0170521	0.00704803	0.00437644	0	0
																														10.6	0.0169264	0.00694731	0.00431075	0	0
																														10.61	0.0168015	0.0068477	0.00424589	0	0
																														10.62	0.0166774	0.00674918	0.00418188	0	0
																														10.63	0.0165539	0.00665176	0.00411869	0	0
																														10.64	0.0164313	0.00655543	0.00405632	0	0
																														10.65	0.0163093	0.00646018	0.00399476	0	0
																														10.66	0.0161881	0.006366	0.00393401	0	0
																														10.67	0.0160676	0.00627288	0.00387404	0	0
																														10.68	0.0159479	0.00618082	0.00381487	0	0
																														10.69	0.0158289	0.00608981	0.00375647	0	0
																														10.7	0.0157106	0.00599984	0.00369884	0	0
																														10.71	0.015593	0.00591091	0.00364197	0	0
																														10.72	0.0154762	0.005823	0.00358585	0	0
																														10.73	0.01536	0.00573611	0.00353048	0	0
																														10.74	0.0152446	0.00565023	0.00347585	0	0
																														10.75	0.0151299	0.00556535	0.00342195	0	0
																														10.76	0.0150158	0.00548147	0.00336877	0	0
																														10.77	0.0149025	0.00539858	0.0033163	0	0
																														10.78	0.0147899	0.00531667	0.00326455	0	0
																														10.79	0.014678	0.00523574	0.00321349	0	0
																														10.8	0.0145668	0.00515577	0.00316312	0	0
																														10.81	0.0144562	0.00507676	0.00311343	0	0
																														10.82	0.0143464	0.0049987	0.00306442	0	0
																														10.83	0.0142372	0.00492158	0.00301608	0	0
																														10.84	0.0141288	0.0048454	0.00296841	0	0
																														10.85	0.014021	0.00477015	0.00292138	0	0
																														10.86	0.0139138	0.00469582	0.00287501	0	0
																														10.87	0.0138074	0.00462241	0.00282927	0	0
																														10.88	0.0137016	0.0045499	0.00278417	0	0
																														10.89	0.0135965	0.00447829	0.00273969	0	0
																														10.9	0.0134921	0.00440757	0.00269583	0	0
																														10.91	0.0133883	0.00433773	0.00265258	0	0
																														10.92	0.0132852	0.00426877	0.00260993	0	0
																														10.93	0.0131827	0.00420069	0.00256789	0	0
																														10.94	0.0130809	0.00413346	0.00252643	0	0
																														10.95	0.0129798	0.00406708	0.00248556	0	0
																														10.96	0.0128793	0.00400156	0.00244527	0	0
																														10.97	0.0127794	0.00393687	0.00240554	0	0
																														10.98	0.0126802	0.00387302	0.00236639	0	0
																														10.99	0.0125816	0.00380999	0.00232779	0	0
																														11	0.0124836	0.00374778	0.00228973	0	0
																														11.01	0.0123863	0.00368638	0.00225223	0	0
																														11.02	0.0122896	0.00362579	0.00221526	0	0
																														11.03	0.0121936	0.00356599	0.00217882	0	0
																														11.04	0.0120982	0.00350698	0.00214291	0	0
																														11.05	0.0120034	0.00344875	0.00210752	0	0
																														11.06	0.0119092	0.00339129	0.00207264	0	0
																														11.07	0.0118156	0.00333461	0.00203827	0	0
																														11.08	0.0117226	0.00327868	0.0020044	0	0
																														11.09	0.0116303	0.0032235	0.00197102	0	0
																														11.1	0.0115385	0.00316908	0.00193813	0	0
																														11.11	0.0114474	0.00311539	0.00190573	0	0
																														11.12	0.0113569	0.00306243	0.0018738	0	0
																														11.13	0.0112669	0.0030102	0.00184234	0	0
																														11.14	0.0111776	0.00295869	0.00181135	0	0
																														11.15	0.0110889	0.00290788	0.00178082	0	0
																														11.16	0.0110007	0.00285779	0.00175074	0	0
																														11.17	0.0109131	0.00280839	0.00172111	0	0
																														11.18	0.0108262	0.00275968	0.00169192	0	0
																														11.19	0.0107398	0.00271165	0.00166317	0	0
																														11.2	0.0106539	0.0026643	0.00163485	0	0
																														11.21	0.0105687	0.00261762	0.00160696	0	0
																														11.22	0.010484	0.0025716	0.00157948	0	0
																														11.23	0.0103999	0.00252624	0.00155243	0	0
																														11.24	0.0103164	0.00248153	0.00152578	0	0
																														11.25	0.0102334	0.00243746	0.00149954	0	0
																														11.26	0.010151	0.00239403	0.00147369	0	0
																														11.27	0.0100692	0.00235122	0.00144825	0	0
																														11.28	0.00998788	0.00230904	0.00142319	0	0
																														11.29	0.00990714	0.00226748	0.00139851	0	0
																														11.3	0.00982696	0.00222653	0.00137422	0	0
																														11.31	0.00974732	0.00218618	0.0013503	0	0
																														11.32	0.00966823	0.00214642	0.00132675	0	0
																														11.33	0.00958968	0.00210726	0.00130357	0	0
																														11.34	0.00951167	0.00206868	0.00128074	0	0
																														11.35	0.0094342	0.00203068	0.00125827	0	0
																														11.36	0.00935727	0.00199325	0.00123615	0	0
																														11.37	0.00928086	0.00195639	0.00121438	0	0
																														11.38	0.00920499	0.00192008	0.00119295	0	0
																														11.39	0.00912964	0.00188433	0.00117185	0	0
																														11.4	0.00905481	0.00184912	0.00115109	0	0
																														11.41	0.00898051	0.00181446	0.00113065	0	0
																														11.42	0.00890672	0.00178033	0.00111054	0	0
																														11.43	0.00883345	0.00174672	0.00109075	0	0
																														11.44	0.00876069	0.00171364	0.00107127	0	0
																														11.45	0.00868844	0.00168107	0.00105211	0	0
																														11.46	0.0086167	0.00164902	0.00103325	0	0
																														11.47	0.00854546	0.00161747	0.00101469	0	0
																														11.48	0.00847473	0.00158641	0.000996427	0	0
																														11.49	0.00840449	0.00155585	0.00097846	0	0
																														11.5	0.00833475	0.00152578	0.000960783	0	0
																														11.51	0.0082655	0.00149618	0.000943392	0	0
																														11.52	0.00819675	0.00146706	0.000926282	0	0
																														11.53	0.00812848	0.00143841	0.00090945	0	0
																														11.54	0.0080607	0.00141022	0.000892893	0	0
																														11.55	0.0079934	0.00138249	0.000876605	0	0
																														11.56	0.00792658	0.00135521	0.000860584	0	0
																														11.57	0.00786025	0.00132838	0.000844825	0	0
																														11.58	0.00779438	0.00130199	0.000829325	0	0
																														11.59	0.00772899	0.00127604	0.000814081	0	0
																														11.6	0.00766407	0.00125051	0.000799088	0	0
																														11.61	0.00759961	0.00122541	0.000784343	0	0
																														11.62	0.00753562	0.00120073	0.000769842	0	0
																														11.63	0.0074721	0.00117646	0.000755583	0	0
																														11.64	0.00740903	0.0011526	0.00074156	0	0
																														11.65	0.00734642	0.00112915	0.000727772	0	0
																														11.66	0.00728426	0.00110609	0.000714215	0	0
																														11.67	0.00722256	0.00108343	0.000700885	0	0
																														11.68	0.00716131	0.00106115	0.000687779	0	0
																														11.69	0.0071005	0.00103926	0.000674893	0	0
																														11.7	0.00704014	0.00101774	0.000662225	0	0
																														11.71	0.00698021	0.000996597	0.000649772	0	0
																														11.72	0.00692073	0.000975821	0.000637529	0	0
																														11.73	0.00686169	0.000955408	0.000625495	0	0
																														11.74	0.00680308	0.000935353	0.000613665	0	0
																														11.75	0.0067449	0.00091565	0.000602038	0	0
																														11.76	0.00668715	0.000896296	0.000590609	0	0
																														11.77	0.00662982	0.000877285	0.000579377	0	0
																														11.78	0.00657293	0.000858613	0.000568337	0	0
																														11.79	0.00651645	0.000840275	0.000557488	0	0
																														11.8	0.00646039	0.000822266	0.000546825	0	0
																														11.81	0.00640475	0.000804582	0.000536347	0	0
																														11.82	0.00634952	0.000787218	0.000526051	0	0
																														11.83	0.00629471	0.000770169	0.000515934	0	0
																														11.84	0.0062403	0.000753432	0.000505993	0	0
																														11.85	0.00618631	0.000737001	0.000496225	0	0
																														11.86	0.00613271	0.000720872	0.000486628	0	0
																														11.87	0.00607952	0.000705042	0.000477199	0	0
																														11.88	0.00602673	0.000689505	0.000467936	0	0
																														11.89	0.00597434	0.000674257	0.000458836	0	0
																														11.9	0.00592234	0.000659294	0.000449896	0	0
																														11.91	0.00587074	0.000644612	0.000441114	0	0
																														11.92	0.00581952	0.000630207	0.000432488	0	0
																														11.93	0.0057687	0.000616074	0.000424015	0	0
																														11.94	0.00571826	0.00060221	0.000415693	0	0
																														11.95	0.0056682	0.000588611	0.000407519	0	0
																														11.96	0.00561853	0.000575271	0.000399492	0	0
																														11.97	0.00556923	0.000562188	0.000391608	0	0
																														11.98	0.00552031	0.000549358	0.000383865	0	0
																														11.99	0.00547176	0.000536777	0.000376262	0	0
																														12	0.00542358	0.00052444	0.000368796	0	0
																														12.01	0.00537578	0.000512344	0.000361464	0	0
																														12.02	0.00532834	0.000500486	0.000354265	0	0
																														12.03	0.00528127	0.000488861	0.000347197	0	0
																														12.04	0.00523456	0.000477466	0.000340257	0	0
																														12.05	0.00518821	0.000466298	0.000333444	0	0
																														12.06	0.00514222	0.000455352	0.000326755	0	0
																														12.07	0.00509658	0.000444625	0.000320188	0	0
																														12.08	0.0050513	0.000434114	0.000313742	0	0
																														12.09	0.00500637	0.000423815	0.000307414	0	0
																														12.1	0.00496179	0.000413724	0.000301203	0	0
																														12.11	0.00491756	0.000403839	0.000295106	0	0
																														12.12	0.00487367	0.000394156	0.000289121	0	0
																														12.13	0.00483012	0.000384671	0.000283248	0	0
																														12.14	0.00478692	0.000375382	0.000277484	0	0
																														12.15	0.00474405	0.000366285	0.000271826	0	0
																														12.16	0.00470152	0.000357376	0.000266275	0	0
																														12.17	0.00465933	0.000348653	0.000260826	0	0
																														12.18	0.00461746	0.000340113	0.00025548	0	0
																														12.19	0.00457593	0.000331752	0.000250234	0	0
																														12.2	0.00453472	0.000323568	0.000245087	0	0
																														12.21	0.00449384	0.000315557	0.000240036	0	0
																														12.22	0.00445328	0.000307716	0.000235081	0	0
																														12.23	0.00441305	0.000300043	0.00023022	0	0
																														12.24	0.00437313	0.000292534	0.00022545	0	0
																														12.25	0.00433353	0.000285187	0.000220772	0	0
																														12.26	0.00429425	0.000277999	0.000216182	0	0
																														12.27	0.00425528	0.000270966	0.000211679	0	0
																														12.28	0.00421662	0.000264087	0.000207263	0	0
																														12.29	0.00417827	0.000257359	0.000202931	0	0
																														12.3	0.00414022	0.000250778	0.000198682	0	0
																														12.31	0.00410249	0.000244342	0.000194515	0	0
																														12.32	0.00406505	0.000238049	0.000190428	0	0
																														12.33	0.00402792	0.000231896	0.00018642	0	0
																														12.34	0.00399108	0.00022588	0.00018249	0	0
																														12.35	0.00395454	0.000219999	0.000178635	0	0
																														12.36	0.0039183	0.000214251	0.000174856	0	0
																														12.37	0.00388235	0.000208632	0.00017115	0	0
																														12.38	0.00384669	0.000203141	0.000167516	0	0
																														12.39	0.00381132	0.000197775	0.000163953	0	0
																														12.4	0.00377624	0.000192532	0.000160459	0	0
																														12.41	0.00374144	0.000187409	0.000157035	0	0
																														12.42	0.00370692	0.000182404	0.000153677	0	0
																														12.43	0.00367269	0.000177516	0.000150386	0	0
																														12.44	0.00363874	0.000172741	0.000147159	0	0
																														12.45	0.00360506	0.000168077	0.000143997	0	0
																														12.46	0.00357166	0.000163523	0.000140897	0	0
																														12.47	0.00353854	0.000159076	0.000137858	0	0
																														12.48	0.00350568	0.000154734	0.00013488	0	0
																														12.49	0.0034731	0.000150495	0.000131961	0	0
																														12.5	0.00344078	0.000146357	0.0001291	0	0
																														12.51	0.00340873	0.000142318	0.000126297	0	0
																														12.52	0.00337695	0.000138376	0.00012355	0	0
																														12.53	0.00334543	0.00013453	0.000120858	0	0
																														12.54	0.00331417	0.000130776	0.00011822	0	0
																														12.55	0.00328317	0.000127114	0.000115635	0	0
																														12.56	0.00325242	0.000123541	0.000113102	0	0
																														12.57	0.00322193	0.000120056	0.000110621	0	0
																														12.58	0.0031917	0.000116656	0.00010819	0	0
																														12.59	0.00316172	0.000113341	0.000105808	0	0
																														12.6	0.00313198	0.000110108	0.000103475	0	0
																														12.61	0.0031025	0.000106955	0.000101189	0	0
																														12.62	0.00307326	0.000103882	9.89502e-05	0	0
																														12.63	0.00304427	0.000100886	9.67571e-05	0	0
																														12.64	0.00301552	9.79649e-05	9.46089e-05	0	0
																														12.65	0.00298701	9.51182e-05	9.25049e-05	0	0
																														12.66	0.00295875	9.2344e-05	9.04441e-05	0	0
																														12.67	0.00293072	8.96406e-05	8.84259e-05	0	0
																														12.68	0.00290293	8.70066e-05	8.64494e-05	0	0
																														12.69	0.00287537	8.44405e-05	8.45138e-05	0	0
																														12.7	0.00284804	8.19408e-05	8.26183e-05	0	0
																														12.71	0.00282095	7.95059e-05	8.07623e-05	0	0
																														12.72	0.00279408	7.71346e-05	7.89449e-05	0	0
																														12.73	0.00276745	7.48254e-05	7.71654e-05	0	0
																														12.74	0.00274104	7.2577e-05	7.54231e-05	0	0
																														12.75	0.00271486	7.03879e-05	7.37173e-05	0	0
																														12.76	0.0026889	6.82568e-05	7.20473e-05	0	0
																														12.77	0.00266316	6.61825e-05	7.04123e-05	0	0
																														12.78	0.00263764	6.41637e-05	6.88118e-05	0	0
																														12.79	0.00261234	6.21991e-05	6.72451e-05	0	0
																														12.8	0.00258725	6.02874e-05	6.57115e-05	0	0
																														12.81	0.00256238	5.84275e-05	6.42104e-05	0	0
																														12.82	0.00253773	5.66182e-05	6.27411e-05	0	0
																														12.83	0.00251329	5.48583e-05	6.13031e-05	0	0
																														12.84	0.00248905	5.31466e-05	5.98957e-05	0	0
																														12.85	0.00246503	5.1482e-05	5.85183e-05	0	0
																														12.86	0.00244122	4.98635e-05	5.71704e-05	0	0
																														12.87	0.00241761	4.82899e-05	5.58514e-05	0	0
																														12.88	0.0023942	4.67601e-05	5.45606e-05	0	0
																														12.89	0.002371	4.52732e-05	5.32976e-05	0	0
																														12.9	0.002348	4.3828e-05	5.20618e-05	0	0
																														12.91	0.0023252	4.24237e-05	5.08527e-05	0	0
																														12.92	0.0023026	4.10592e-05	4.96697e-05	0	0
																														12.93	0.00228019	3.97335e-05	4.85123e-05	0	0
																														12.94	0.00225798	3.84456e-05	4.738e-05	0	0
																														12.95	0.00223596	3.71948e-05	4.62724e-05	0	0
																														12.96	0.00221414	3.598e-05	4.51888e-05	0	0
																														12.97	0.00219251	3.48004e-05	4.4129e-05	0	0
																														12.98	0.00217107	3.36551e-05	4.30922e-05	0	0
																														12.99	0.00214981	3.25431e-05	4.20782e-05	0	0
																														13	0.00212875	3.14638e-05	4.10864e-05	0	0
																														13.01	0.00210786	3.04163e-05	4.01165e-05	0	0
																														13.02	0.00208717	2.93997e-05	3.91678e-05	0	0
																														13.03	0.00206665	2.84133e-05	3.82401e-05	0	0
																														13.04	0.00204632	2.74563e-05	3.73329e-05	0	0
																														13.05	0.00202616	2.6528e-05	3.64458e-05	0	0
																														13.06	0.00200619	2.56276e-05	3.55784e-05	0	0
																														13.07	0.00198639	2.47543e-05	3.47302e-05	0	0
																														13.08	0.00196677	2.39076e-05	3.39009e-05	0	0
																														13.09	0.00194732	2.30866e-05	3.30901e-05	0	0
																														13.1	0.00192805	2.22907e-05	3.22975e-05	0	0
																														13.11	0.00190895	2.15193e-05	3.15225e-05	0	0
																														13.12	0.00189001	2.07716e-05	3.0765e-05	0	0
																														13.13	0.00187125	2.00471e-05	3.00244e-05	0	0
																														13.14	0.00185266	1.93452e-05	2.93005e-05	0	0
																														13.15	0.00183423	1.86651e-05	2.85929e-05	0	0
																														13.16	0.00181596	1.80064e-05	2.79014e-05	0	0
																														13.17	0.00179787	1.73685e-05	2.72254e-05	0	0
																														13.18	0.00177993	1.67507e-05	2.65648e-05	0	0
																														13.19	0.00176216	1.61526e-05	2.59191e-05	0	0
																														13.2	0.00174454	1.55735e-05	2.52882e-05	0	0
																														13.21	0.00172708	1.5013e-05	2.46716e-05	0	0
																														13.22	0.00170979	1.44705e-05	2.40691e-05	0	0
																														13.23	0.00169265	1.39456e-05	2.34804e-05	0	0
																														13.24	0.00167566	1.34377e-05	2.29052e-05	0	0
																														13.25	0.00165883	1.29464e-05	2.23431e-05	0	0
																														13.26	0.00164215	1.24711e-05	2.1794e-05	0	0
																														13.27	0.00162562	1.20115e-05	2.12576e-05	0	0
																														13.28	0.00160924	1.15671e-05	2.07335e-05	0	0
																														13.29	0.00159301	1.11374e-05	2.02215e-05	0	0
																														13.3	0.00157693	1.0722e-05	1.97213e-05	0	0
																														13.31	0.001561	1.03205e-05	1.92328e-05	0	0
																														13.32	0.00154521	9.93249e-06	1.87556e-05	0	0
																														13.33	0.00152957	9.55758e-06	1.82895e-05	0	0
																														13.34	0.00151407	9.19538e-06	1.78343e-05	0	0
																														13.35	0.00149871	8.8455e-06	1.73897e-05	0	0
																														13.36	0.0014835	8.50759e-06	1.69555e-05	0	0
																														13.37	0.00146842	8.18127e-06	1.65315e-05	0	0
																														13.38	0.00145348	7.86621e-06	1.61175e-05	0	0
																														13.39	0.00143869	7.56206e-06	1.57132e-05	0	0
																														13.4	0.00142402	7.26849e-06	1.53184e-05	0	0
																														13.41	0.00140949	6.98517e-06	1.49329e-05	0	0
																														13.42	0.0013951	6.7118e-06	1.45565e-05	0	0
																														13.43	0.00138084	6.44806e-06	1.41891e-05	0	0
																														13.44	0.00136671	6.19366e-06	1.38303e-05	0	0
																														13.45	0.00135272	5.9483e-06	1.34801e-05	0	0
																														13.46	0.00133885	5.7117e-06	1.31382e-05	0	0
																														13.47	0.00132511	5.48359e-06	1.28045e-05	0	0
																														13.48	0.0013115	5.2637e-06	1.24788e-05	0	0
																														13.49	0.00129802	5.05176e-06	1.21608e-05	0	0
																														13.5	0.00128467	4.84752e-06	1.18505e-05	0	0
																														13.51	0.00127144	4.65074e-06	1.15476e-05	0	0
																														13.52	0.00125833	4.46117e-06	1.1252e-05	0	0
																														13.53	0.00124534	4.27858e-06	1.09635e-05	0	0
																														13.54	0.00123248	4.10275e-06	1.0682e-05	0	0
																														13.55	0.00121974	3.93345e-06	1.04072e-05	0	0
																														13.56	0.00120712	3.77046e-06	1.01392e-05	0	0
																														13.57	0.00119461	3.61359e-06	9.87762e-06	0	0
																														13.58	0.00118223	3.46262e-06	9.62241e-06	0	0
																														13.59	0.00116996	3.31736e-06	9.37342e-06	0	0
																														13.6	0.00115781	3.17761e-06	9.13049e-06	0	0
																														13.61	0.00114577	3.0432e-06	8.8935e-06	0	0
																														13.62	0.00113385	2.91394e-06	8.6623e-06	0	0
																														13.63	0.00112204	2.78965e-06	8.43677e-06	0	0
																														13.64	0.00111034	2.67017e-06	8.21677e-06	0	0
																														13.65	0.00109875	2.55533e-06	8.00218e-06	0	0
																														13.66	0.00108727	2.44497e-06	7.79288e-06	0	0
																														13.67	0.00107591	2.33894e-06	7.58874e-06	0	0
																														13.68	0.00106465	2.23708e-06	7.38964e-06	0	0
																														13.69	0.00105349	2.13924e-06	7.19547e-06	0	0
																														13.7	0.00104245	2.0453e-06	7.00612e-06	0	0
																														13.71	0.00103151	1.9551e-06	6.82147e-06	0	0
																														13.72	0.00102067	1.86851e-06	6.64141e-06	0	0
																														13.73	0.00100994	1.78541e-06	6.46584e-06	0	0
																														13.74	0.000999315	1.70567e-06	6.29465e-06	0	0
																														13.75	0.000988789	1.62917e-06	6.12774e-06	0	0
																														13.76	0.000978365	1.5558e-06	5.96501e-06	0	0
																														13.77	0.000968041	1.48543e-06	5.80636e-06	0	0
																														13.78	0.000957816	1.41795e-06	5.6517e-06	0	0
																														13.79	0.00094769	1.35327e-06	5.50093e-06	0	0
																														13.8	0.000937662	1.29128e-06	5.35396e-06	0	0
																														13.81	0.000927731	1.23187e-06	5.2107e-06	0	0
																														13.82	0.000917896	1.17496e-06	5.07106e-06	0	0
																														13.83	0.000908156	1.12044e-06	4.93496e-06	0	0
																														13.84	0.000898511	1.06823e-06	4.80232e-06	0	0
																														13.85	0.00088896	1.01824e-06	4.67305e-06	0	0
																														13.86	0.000879501	9.70381e-07	4.54706e-06	0	0
																														13.87	0.000870135	9.24577e-07	4.42429e-06	0	0
																														13.88	0.00086086	8.80748e-07	4.30466e-06	0	0
																														13.89	0.000851676	8.38817e-07	4.18809e-06	0	0
																														13.9	0.000842581	7.98709e-07	4.0745e-06	0	0
																														13.91	0.000833575	7.60354e-07	3.96383e-06	0	0
																														13.92	0.000824657	7.23682e-07	3.85601e-06	0	0
																														13.93	0.000815827	6.88628e-07	3.75096e-06	0	0
																														13.94	0.000807084	6.55127e-07	3.64862e-06	0	0
																														13.95	0.000798426	6.23117e-07	3.54893e-06	0	0
																														13.96	0.000789853	5.92538e-07	3.45181e-06	0	0
																														13.97	0.000781365	5.63333e-07	3.35722e-06	0	0
																														13.98	0.000772961	5.35446e-07	3.26507e-06	0	0
																														13.99	0.000764639	5.08824e-07	3.17533e-06	0	0
																														14	0.0007564	4.83414e-07	3.08792e-06	0	0
																														14.01	0.000748242	4.59168e-07	3.00279e-06	0	0
																														14.02	0.000740165	4.36036e-07	2.91989e-06	0	0
																														14.03	0.000732168	4.13973e-07	2.83916e-06	0	0
																														14.04	0.00072425	3.92934e-07	2.76054e-06	0	0
																														14.05	0.00071641	3.72876e-07	2.68399e-06	0	0
																														14.06	0.000708649	3.53757e-07	2.60945e-06	0	0
																														14.07	0.000700965	3.35539e-07	2.53687e-06	0	0
																														14.08	0.000693358	3.18182e-07	2.46621e-06	0	0
																														14.09	0.000685826	3.01649e-07	2.39742e-06	0	0
																														14.1	0.00067837	2.85907e-07	2.33044e-06	0	0
																														14.11	0.000670988	2.70919e-07	2.26524e-06	0	0
																														14.12	0.00066368	2.56653e-07	2.20178e-06	0	0
																														14.13	0.000656445	2.43078e-07	2.14e-06	0	0
																														14.14	0.000649282	2.30164e-07	2.07987e-06	0	0
																														14.15	0.000642192	2.17881e-07	2.02134e-06	0	0
																														14.16	0.000635172	2.06201e-07	1.96437e-06	0	0
																														14.17	0.000628224	1.95097e-07	1.90893e-06	0	0
																														14.18	0.000621345	1.84545e-07	1.85498e-06	0	0
																														14.19	0.000614536	1.74517e-07	1.80247e-06	0	0
																														14.2	0.000607795	1.64992e-07	1.75138e-06	0	0
																														14.21	0.000601122	1.55946e-07	1.70166e-06	0	0
																														14.22	0.000594517	1.47357e-07	1.65329e-06	0	0
																														14.23	0.000587979	1.39204e-07	1.60622e-06	0	0
																														14.24	0.000581507	1.31468e-07	1.56042e-06	0	0
																														14.25	0.0005751	1.24128e-07	1.51587e-06	0	0
																														14.26	0.000568759	1.17166e-07	1.47252e-06	0	0
																														14.27	0.000562482	1.10565e-07	1.43036e-06	0	0
																														14.28	0.000556269	1.04307e-07	1.38934e-06	0	0
																														14.29	0.000550119	9.83757e-08	1.34944e-06	0	0
																														14.3	0.000544032	9.27564e-08	1.31063e-06	0	0
																														14.31	0.000538007	8.74337e-08	1.27288e-06	0	0
																														14.32	0.000532043	8.23933e-08	1.23617e-06	0	0
																														14.33	0.000526141	7.76215e-08	1.20047e-06	0	0
																														14.34	0.000520298	7.31053e-08	1.16574e-06	0	0
																														14.35	0.000514516	6.88322e-08	1.13197e-06	0	0
																														14.36	0.000508793	6.47901e-08	1.09914e-06	0	0
																														14.37	0.000503129	6.09678e-08	1.06721e-06	0	0
																														14.38	0.000497523	5.73542e-08	1.03616e-06	0	0
																														14.39	0.000491975	5.39389e-08	1.00597e-06	0	0
																														14.4	0.000486484	5.0712e-08	9.76625e-07	0	0
																														14.41	0.000481049	4.7664e-08	9.48091e-07	0	0
																														14.42	0.000475671	4.47857e-08	9.20352e-07	0	0
																														14.43	0.000470348	4.20686e-08	8.93386e-07	0	0
																														14.44	0.00046508	3.95043e-08	8.67173e-07	0	0
																														14.45	0.000459867	3.7085e-08	8.41692e-07	0	0
																														14.46	0.000454707	3.48031e-08	8.16925e-07	0	0
																														14.47	0.000449601	3.26515e-08	7.92853e-07	0	0
																														14.48	0.000444549	3.06233e-08	7.69457e-07	0	0
																														14.49	0.000439548	2.87122e-08	7.46719e-07	0	0
																														14.5	0.0004346	2.69118e-08	7.24622e-07	0	0
																														14.51	0.000429703	2.52162e-08	7.03148e-07	0	0
																														14.52	0.000424858	2.36199e-08	6.82282e-07	0	0
																														14.53	0.000420063	2.21175e-08	6.62006e-07	0	0
																														14.54	0.000415318	2.0704e-08	6.42304e-07	0	0
																														14.55	0.000410622	1.93744e-08	6.23162e-07	0	0
																														14.56	0.000405976	1.81243e-08	6.04565e-07	0	0
																														14.57	0.000401378	1.69492e-08	5.86496e-07	0	0
																														14.58	0.000396829	1.5845e-08	5.68944e-07	0	0
																														14.59	0.000392327	1.48077e-08	5.51892e-07	0	0
																														14.6	0.000387873	1.38337e-08	5.35329e-07	0	0
																														14.61	0.000383466	1.29193e-08	5.1924e-07	0	0
																														14.62	0.000379105	1.20613e-08	5.03612e-07	0	0
																														14.63	0.000374789	1.12563e-08	4.88434e-07	0	0
																														14.64	0.00037052	1.05014e-08	4.73693e-07	0	0
																														14.65	0.000366295	9.79365e-09	4.59376e-07	0	0
																														14.66	0.000362116	9.1304e-09	4.45473e-07	0	0
																														14.67	0.00035798	8.50905e-09	4.31972e-07	0	0
																														14.68	0.000353888	7.92714e-09	4.18862e-07	0	0
																														14.69	0.00034984	7.38236e-09	4.06131e-07	0	0
																														14.7	0.000345834	6.87253e-09	3.93771e-07	0	0
																														14.71	0.000341871	6.39556e-09	3.8177e-07	0	0
																														14.72	0.000337951	5.9495e-09	3.70119e-07	0	0
																														14.73	0.000334072	5.5325e-09	3.58807e-07	0	0
																														14.74	0.000330234	5.14281e-09	3.47826e-07	0	0
																														14.75	0.000326437	4.77877e-09	3.37167e-07	0	0
																														14.76	0.000322681	4.43881e-09	3.26819e-07	0	0
																														14.77	0.000318965	4.12146e-09	3.16776e-07	0	0
																														14.78	0.000315288	3.82533e-09	3.07027e-07	0	0
																														14.79	0.000311651	3.5491e-09	2.97566e-07	0	0
																														14.8	0.000308053	3.29153e-09	2.88383e-07	0	0
																														14.81	0.000304494	3.05146e-09	2.79471e-07	0	0
																														14.82	0.000300973	2.82778e-09	2.70823e-07	0	0
																														14.83	0.000297489	2.61944e-09	2.62431e-07	0	0
																														14.84	0.000294043	2.42549e-09	2.54288e-07	0	0
																														14.85	0.000290634	2.24498e-09	2.46387e-07	0	0
																														14.86	0.000287262	2.07706e-09	2.38721e-07	0	0
																														14.87	0.000283927	1.92091e-09	2.31283e-07	0	0
																														14.88	0.000280627	1.77577e-09	2.24067e-07	0	0
																														14.89	0.000277363	1.64091e-09	2.17066e-07	0	0
																														14.9	0.000274134	1.51565e-09	2.10275e-07	0	0
																														14.91	0.00027094	1.39937e-09	2.03687e-07	0	0
																														14.92	0.000267781	1.29145e-09	1.97297e-07	0	0
																														14.93	0.000264657	1.19135e-09	1.91099e-07	0	0
																														14.94	0.000261566	1.09853e-09	1.85088e-07	0	0
																														14.95	0.000258508	1.0125e-09	1.79258e-07	0	0
																														14.96	0.000255484	9.32792e-10	1.73603e-07	0	0
																														14.97	0.000252493	8.58983e-10	1.6812e-07	0	0
																														14.98	0.000249535	7.90662e-10	1.62802e-07	0	0
																														14.99	0.000246609	7.27448e-10	1.57646e-07	0	0
																														15	0.000243714	6.68985e-10	1.52646e-07	0	0
																														15.01	0.000240852	6.1494e-10	1.47798e-07	0	0
																														15.02	0.00023802	5.65001e-10	1.43098e-07	0	0
																														15.03	0.00023522	5.18878e-10	1.38541e-07	0	0
																														15.04	0.000232451	4.76297e-10	1.34124e-07	0	0
																														15.05	0.000229712	4.37005e-10	1.29841e-07	0	0
																														15.06	0.000227002	4.00764e-10	1.2569e-07	0	0
																														15.07	0.000224323	3.67353e-10	1.21665e-07	0	0
																														15.08	0.000221673	3.36566e-10	1.17765e-07	0	0
																														15.09	0.000219053	3.08209e-10	1.13984e-07	0	0
																														15.1	0.000216461	2.82103e-10	1.1032e-07	0	0
																														15.11	0.000213898	2.58082e-10	1.06769e-07	0	0
																														15.12	0.000211363	2.35988e-10	1.03327e-07	0	0
																														15.13	0.000208856	2.15678e-10	9.99923e-08	0	0
																														15.14	0.000206377	1.97017e-10	9.67606e-08	0	0
																														15.15	0.000203926	1.79878e-10	9.36291e-08	0	0
																														15.16	0.000201501	1.64147e-10	9.05949e-08	0	0
																														15.17	0.000199104	1.49713e-10	8.76551e-08	0	0
																														15.18	0.000196733	1.36478e-10	8.48069e-08	0	0
																														15.19	0.000194389	1.24348e-10	8.20476e-08	0	0
																														15.2	0.00019207	1.13235e-10	7.93745e-08	0	0
																														15.21	0.000189778	1.03061e-10	7.6785e-08	0	0
																														15.22	0.000187511	9.37508e-11	7.42766e-08	0	0
																														15.23	0.000185269	8.52352e-11	7.1847e-08	0	0
																														15.24	0.000183052	7.74507e-11	6.94937e-08	0	0
																														15.25	0.00018086	7.03385e-11	6.72144e-08	0	0
																														15.26	0.000178693	6.38439e-11	6.5007e-08	0	0
																														15.27	0.00017655	5.79165e-11	6.28692e-08	0	0
																														15.28	0.000174431	5.25097e-11	6.0799e-08	0	0
																														15.29	0.000172335	4.75807e-11	5.87943e-08	0	0
																														15.3	0.000170264	4.30895e-11	5.68532e-08	0	0
																														15.31	0.000168215	3.89997e-11	5.49736e-08	0	0
																														15.32	0.00016619	3.52775e-11	5.31538e-08	0	0
																														15.33	0.000164187	3.18918e-11	5.13919e-08	0	0
																														15.34	0.000162207	2.88139e-11	4.96861e-08	0	0
																														15.35	0.000160249	2.60175e-11	4.80348e-08	0	0
																														15.36	0.000158314	2.34784e-11	4.64362e-08	0	0
																														15.37	0.0001564	2.11741e-11	4.48889e-08	0	0
																														15.38	0.000154508	1.90843e-11	4.33911e-08	0	0
																														15.39	0.000152637	1.71901e-11	4.19413e-08	0	0
																														15.4	0.000150788	1.54743e-11	4.05382e-08	0	0
																														15.41	0.000148959	1.3921e-11	3.91802e-08	0	0
																														15.42	0.000147151	1.25156e-11	3.7866e-08	0	0
																														15.43	0.000145364	1.12449e-11	3.65943e-08	0	0
																														15.44	0.000143597	1.00968e-11	3.53636e-08	0	0
																														15.45	0.000141851	9.05991e-12	3.41727e-08	0	0
																														15.46	0.000140124	8.1242e-12	3.30205e-08	0	0
																														15.47	0.000138417	7.28031e-12	3.19056e-08	0	0
																														15.48	0.000136729	6.51972e-12	3.0827e-08	0	0
																														15.49	0.000135061	5.83466e-12	2.97835e-08	0	0
																														15.5	0.000133411	5.21804e-12	2.8774e-08	0	0
																														15.51	0.000131781	4.66339e-12	2.77974e-08	0	0
																														15.52	0.000130169	4.16481e-12	2.68527e-08	0	0
																														15.53	0.000128576	3.71694e-12	2.5939e-08	0	0
																														15.54	0.000127001	3.3149e-12	2.50552e-08	0	0
																														15.55	0.000125444	2.95425e-12	2.42004e-08	0	0
																														15.56	0.000123905	2.63095e-12	2.33737e-08	0	0
																														15.57	0.000122384	2.34134e-12	2.25742e-08	0	0
																														15.58	0.00012088	2.08209e-12	2.18011e-08	0	0
																														15.59	0.000119394	1.85019e-12	2.10534e-08	0	0
																														15.6	0.000117924	1.64289e-12	2.03305e-08	0	0
																														15.61	0.000116472	1.45773e-12	1.96315e-08	0	0
																														15.62	0.000115036	1.29246e-12	1.89557e-08	0	0
																														15.63	0.000113618	1.14505e-12	1.83022e-08	0	0
																														15.64	0.000112215	1.01368e-12	1.76705e-08	0	0
																														15.65	0.000110829	8.96682e-13	1.70598e-08	0	0
																														15.66	0.000109459	7.92567e-13	1.64695e-08	0	0
																														15.67	0.000108104	6.99987e-13	1.58988e-08	0	0
																														15.68	0.000106766	6.17729e-13	1.53472e-08	0	0
																														15.69	0.000105443	5.44698e-13	1.48141e-08	0	0
																														15.7	0.000104135	4.79912e-13	1.42988e-08	0	0
																														15.71	0.000102843	4.22484e-13	1.38008e-08	0	0
																														15.72	0.000101566	3.71621e-13	1.33195e-08	0	0
																														15.73	0.000100303	3.26608e-13	1.28545e-08	0	0
																														15.74	9.90555e-05	2.86805e-13	1.2405e-08	0	0
																														15.75	9.78225e-05	2.51639e-13	1.19708e-08	0	0
																														15.76	9.66038e-05	2.20595e-13	1.15512e-08	0	0
																														15.77	9.53995e-05	1.93213e-13	1.11458e-08	0	0
																														15.78	9.42092e-05	1.69082e-13	1.07541e-08	0	0
																														15.79	9.30329e-05	1.47834e-13	1.03757e-08	0	0
																														15.8	9.18704e-05	1.29141e-13	1.00102e-08	0	0
																														15.81	9.07216e-05	1.1271e-13	9.65708e-09	0	0
																														15.82	8.95863e-05	9.82805e-14	9.31599e-09	0	0
																														15.83	8.84643e-05	8.56194e-14	8.98653e-09	0	0
																														15.84	8.73556e-05	7.45204e-14	8.66832e-09	0	0
																														15.85	8.62599e-05	6.47994e-14	8.36098e-09	0	0
																														15.86	8.51772e-05	5.62933e-14	8.06417e-09	0	0
																														15.87	8.41073e-05	4.88572e-14	7.77753e-09	0	0
																														15.88	8.30499e-05	4.23625e-14	7.50072e-09	0	0
																														15.89	8.20052e-05	3.66954e-14	7.23343e-09	0	0
																														15.9	8.09727e-05	3.17553e-14	6.97534e-09	0	0
																														15.91	7.99525e-05	2.74529e-14	6.72615e-09	0	0
																														15.92	7.89444e-05	2.37097e-14	6.48555e-09	0	0
																														15.93	7.79483e-05	2.04562e-14	6.25327e-09	0	0
																														15.94	7.6964e-05	1.76311e-14	6.02902e-09	0	0
																														15.95	7.59914e-05	1.51805e-14	5.81254e-09	0	0
																														15.96	7.50304e-05	1.30569e-14	5.60358e-09	0	0
																														15.97	7.40808e-05	1.12186e-14	5.40187e-09	0	0
																														15.98	7.31426e-05	9.62881e-15	5.20718e-09	0	0
																														15.99	7.22155e-05	8.25546e-15	5.01927e-09	0	0
																														16	7.12996e-05	7.07031e-15	4.83791e-09	0	0
																														16.01	7.03945e-05	6.04866e-15	4.66289e-09	0	0
																														16.02	6.95003e-05	5.16892e-15	4.49399e-09	0	0
																														16.03	6.86168e-05	4.41219e-15	4.331e-09	0	0
																														16.04	6.77439e-05	3.76199e-15	4.17372e-09	0	0
																														16.05	6.68814e-05	3.20395e-15	4.02197e-09	0	0
																														16.06	6.60293e-05	2.72554e-15	3.87555e-09	0	0
																														16.07	6.51874e-05	2.31586e-15	3.73429e-09	0	0
																														16.08	6.43557e-05	1.96545e-15	3.59801e-09	0	0
																														16.09	6.35339e-05	1.66607e-15	3.46653e-09	0	0
																														16.1	6.27221e-05	1.4106e-15	3.3397e-09	0	0
																														16.11	6.192e-05	1.19285e-15	3.21736e-09	0	0
																														16.12	6.11276e-05	1.00748e-15	3.09936e-09	0	0
																														16.13	6.03448e-05	8.49857e-16	2.98554e-09	0	0
																														16.14	5.95714e-05	7.15997e-16	2.87577e-09	0	0
																														16.15	5.88074e-05	6.02457e-16	2.7699e-09	0	0
																														16.16	5.80526e-05	5.06273e-16	2.6678e-09	0	0
																														16.17	5.7307e-05	4.24894e-16	2.56934e-09	0	0
																														16.18	5.65704e-05	3.5613e-16	2.4744e-09	0	0
																														16.19	5.58427e-05	2.98099e-16	2.38286e-09	0	0
																														16.2	5.51239e-05	2.49192e-16	2.29459e-09	0	0
																														16.21	5.44138e-05	2.08026e-16	2.20949e-09	0	0
																														16.22	5.37124e-05	1.73424e-16	2.12744e-09	0	0
																														16.23	5.30194e-05	1.44378e-16	2.04834e-09	0	0
																														16.24	5.2335e-05	1.20029e-16	1.97209e-09	0	0
																														16.25	5.16588e-05	9.96455e-17	1.89858e-09	0	0
																														16.26	5.09909e-05	8.26054e-17	1.82773e-09	0	0
																														16.27	5.03312e-05	6.83806e-17	1.75944e-09	0	0
																														16.28	4.96796e-05	5.65227e-17	1.69362e-09	0	0
																														16.29	4.90359e-05	4.66521e-17	1.63019e-09	0	0
																														16.3	4.84001e-05	3.84478e-17	1.56905e-09	0	0
																														16.31	4.7772e-05	3.16385e-17	1.51014e-09	0	0
																														16.32	4.71517e-05	2.59954e-17	1.45337e-09	0	0
																														16.33	4.6539e-05	2.13259e-17	1.39866e-09	0	0
																														16.34	4.59338e-05	1.74679e-17	1.34595e-09	0	0
																														16.35	4.53361e-05	1.42852e-17	1.29517e-09	0	0
																														16.36	4.47457e-05	1.16637e-17	1.24624e-09	0	0
																														16.37	4.41625e-05	9.50796e-18	1.1991e-09	0	0
																														16.38	4.35866e-05	7.73796e-18	1.15369e-09	0	0
																														16.39	4.30178e-05	6.28706e-18	1.10995e-09	0	0
																														16.4	4.24559e-05	5.09967e-18	1.06781e-09	0	0
																														16.41	4.19011e-05	4.12953e-18	1.02722e-09	0	0
																														16.42	4.1353e-05	3.33822e-18	9.88133e-10	0	0
																														16.43	4.08118e-05	2.69387e-18	9.50484e-10	0	0
																														16.44	4.02773e-05	2.17008e-18	9.14225e-10	0	0
																														16.45	3.97493e-05	1.74504e-18	8.79307e-10	0	0
																														16.46	3.9228e-05	1.40073e-18	8.45682e-10	0	0
																														16.47	3.87131e-05	1.12231e-18	8.13304e-10	0	0
																														16.48	3.82046e-05	8.97581e-19	7.82127e-10	0	0
																														16.49	3.77024e-05	7.16515e-19	7.5211e-10	0	0
																														16.5	3.72065e-05	5.70898e-19	7.23209e-10	0	0
																														16.51	3.67167e-05	4.54008e-19	6.95385e-10	0	0
																														16.52	3.6233e-05	3.60354e-19	6.686e-10	0	0
																														16.53	3.57554e-05	2.85461e-19	6.42815e-10	0	0
																														16.54	3.52837e-05	2.25686e-19	6.17995e-10	0	0
																														16.55	3.4818e-05	1.78071e-19	5.94104e-10	0	0
																														16.56	3.4358e-05	1.40217e-19	5.7111e-10	0	0
																														16.57	3.39038e-05	1.10183e-19	5.48978e-10	0	0
																														16.58	3.34553e-05	8.64027e-20	5.27679e-10	0	0
																														16.59	3.30124e-05	6.76122e-20	5.07181e-10	0	0
																														16.6	3.25751e-05	5.27955e-20	4.87456e-10	0	0
																														16.61	3.21432e-05	4.11368e-20	4.68476e-10	0	0
																														16.62	3.17168e-05	3.19827e-20	4.50212e-10	0	0
																														16.63	3.12958e-05	2.48106e-20	4.3264e-10	0	0
																														16.64	3.088e-05	1.92038e-20	4.15733e-10	0	0
																														16.65	3.04695e-05	1.48302e-20	3.99467e-10	0	0
																														16.66	3.00641e-05	1.14264e-20	3.83819e-10	0	0
																														16.67	2.96639e-05	8.78332e-21	3.68767e-10	0	0
																														16.68	2.92687e-05	6.73569e-21	3.54287e-10	0	0
																														16.69	2.88785e-05	5.15308e-21	3.40359e-10	0	0
																														16.7	2.84932e-05	3.93276e-21	3.26963e-10	0	0
																														16.71	2.81128e-05	2.99407e-21	3.14078e-10	0	0
																														16.72	2.77372e-05	2.27376e-21	3.01687e-10	0	0
																														16.73	2.73664e-05	1.72239e-21	2.8977e-10	0	0
																														16.74	2.70002e-05	1.3014e-21	2.78311e-10	0	0
																														16.75	2.66388e-05	9.80756e-22	2.67291e-10	0	0
																														16.76	2.62819e-05	7.37178e-22	2.56696e-10	0	0
																														16.77	2.59295e-05	5.52621e-22	2.46508e-10	0	0
																														16.78	2.55817e-05	4.13153e-22	2.36713e-10	0	0
																														16.79	2.52382e-05	3.08039e-22	2.27296e-10	0	0
																														16.8	2.48991e-05	2.29033e-22	2.18243e-10	0	0
																														16.81	2.45644e-05	1.69812e-22	2.0954e-10	0	0
																														16.82	2.42339e-05	1.25545e-22	2.01175e-10	0	0
																														16.83	2.39077e-05	9.25501e-23	1.93133e-10	0	0
																														16.84	2.35856e-05	6.8027e-23	1.85405e-10	0	0
																														16.85	2.32676e-05	4.98534e-23	1.77976e-10	0	0
																														16.86	2.29537e-05	3.64249e-23	1.70837e-10	0	0
																														16.87	2.26438e-05	2.65323e-23	1.63977e-10	0	0
																														16.88	2.23379e-05	1.92666e-23	1.57384e-10	0	0
																														16.89	2.2036e-05	1.39466e-23	1.51048e-10	0	0
																														16.9	2.17379e-05	1.00635e-23	1.44961e-10	0	0
																														16.91	2.14436e-05	7.23801e-24	1.39112e-10	0	0
																														16.92	2.11531e-05	5.18878e-24	1.33492e-10	0	0
																														16.93	2.08663e-05	3.70735e-24	1.28093e-10	0	0
																														16.94	2.05833e-05	2.63994e-24	1.22907e-10	0	0
																														16.95	2.03039e-05	1.87342e-24	1.17924e-10	0	0
																														16.96	2.00281e-05	1.32483e-24	1.13138e-10	0	0
																														16.97	1.97558e-05	9.33586e-25	1.08541e-10	0	0
																														16.98	1.94871e-05	6.55525e-25	1.04125e-10	0	0
																														16.99	1.92218e-05	4.58609e-25	9.98844e-11	0	0
																														17	1.896e-05	3.19661e-25	9.58115e-11	0	0
																														17.01	1.87015e-05	2.21977e-25	9.19002e-11	0	0
																														17.02	1.84465e-05	1.53558e-25	8.81441e-11	0	0
																														17.03	1.81947e-05	1.05817e-25	8.45373e-11	0	0
																														17.04	1.79462e-05	7.26326e-26	8.10741e-11	0	0
																														17.05	1.77009e-05	4.96565e-26	7.77489e-11	0	0
																														17.06	1.74588e-05	3.38112e-26	7.45564e-11	0	0
																														17.07	1.72198e-05	2.29275e-26	7.14914e-11	0	0
																														17.08	1.6984e-05	1.54824e-26	6.8549e-11	0	0
																														17.09	1.67512e-05	1.04106e-26	6.57245e-11	0	0
																														17.1	1.65215e-05	6.97012e-27	6.30131e-11	0	0
																														17.11	1.62947e-05	4.64622e-27	6.04106e-11	0	0
																														17.12	1.6071e-05	3.08337e-27	5.79128e-11	0	0
																														17.13	1.58501e-05	2.03697e-27	5.55154e-11	0	0
																														17.14	1.56321e-05	1.33951e-27	5.32146e-11	0	0
																														17.15	1.5417e-05	8.76757e-28	5.10066e-11	0	0
																														17.16	1.52047e-05	5.71146e-28	4.88878e-11	0	0
																														17.17	1.49952e-05	3.70269e-28	4.68546e-11	0	0
																														17.18	1.47884e-05	2.38866e-28	4.49038e-11	0	0
																														17.19	1.45844e-05	1.53329e-28	4.3032e-11	0	0
																														17.2	1.4383e-05	9.79234e-29	4.12362e-11	0	0
																														17.21	1.41843e-05	6.22169e-29	3.95134e-11	0	0
																														17.22	1.39881e-05	3.93232e-29	3.78606e-11	0	0
																														17.23	1.37946e-05	2.47213e-29	3.62752e-11	0	0
																														17.24	1.36036e-05	1.54573e-29	3.47544e-11	0	0
																														17.25	1.34152e-05	9.6116e-30	3.32956e-11	0	0
																														17.26	1.32292e-05	5.94315e-30	3.18965e-11	0	0
																														17.27	1.30456e-05	3.65387e-30	3.05547e-11	0	0
																														17.28	1.28645e-05	2.23337e-30	2.92678e-11	0	0
																														17.29	1.26858e-05	1.35705e-30	2.80338e-11	0	0
																														17.3	1.25095e-05	8.1962e-31	2.68504e-11	0	0
																														17.31	1.23355e-05	4.91998e-31	2.57156e-11	0	0
																														17.32	1.21638e-05	2.93495e-31	2.46276e-11	0	0
																														17.33	1.19944e-05	1.7397e-31	2.35844e-11	0	0
																														17.34	1.18272e-05	1.02456e-31	2.25843e-11	0	0
																														17.35	1.16622e-05	5.99423e-32	2.16255e-11	0	0
																														17.36	1.14995e-05	3.48348e-32	2.07064e-11	0	0
																														17.37	1.13389e-05	2.01058e-32	1.98253e-11	0	0
																														17.38	1.11804e-05	1.1524e-32	1.89807e-11	0	0
																														17.39	1.1024e-05	6.55841e-33	1.81712e-11	0	0
																														17.4	1.08698e-05	3.70556e-33	1.73954e-11	0	0
																														17.41	1.07176e-05	2.07829e-33	1.66518e-11	0	0
																														17.42	1.05674e-05	1.1569e-33	1.59392e-11	0	0
																														17.43	1.04192e-05	6.39086e-34	1.52563e-11	0	0
																														17.44	1.0273e-05	3.50293e-34	1.4602e-11	0	0
																														17.45	1.01288e-05	1.9048e-34	1.3975e-11	0	0
																														17.46	9.98649e-06	1.0274e-34	1.33742e-11	0	0
																														17.47	9.84609e-06	5.49589e-35	1.27987e-11	0	0
																														17.48	9.70757e-06	2.91521e-35	1.22472e-11	0	0
																														17.49	9.57092e-06	1.53307e-35	1.1719e-11	0	0
																														17.5	9.4361e-06	7.99174e-36	1.12129e-11	0	0
																														17.51	9.30309e-06	4.12885e-36	1.07282e-11	0	0
																														17.52	9.17186e-06	2.11371e-36	1.02638e-11	0	0
																														17.53	9.04241e-06	1.07203e-36	9.81913e-12	0	0
																														17.54	8.9147e-06	5.3856e-37	9.3932e-12	0	0
																														17.55	8.7887e-06	2.6794e-37	8.98529e-12	0	0
																														17.56	8.66441e-06	1.31986e-37	8.59466e-12	0	0
																														17.57	8.5418e-06	6.43604e-38	8.22059e-12	0	0
																														17.58	8.42084e-06	3.10607e-38	7.8624e-12	0	0
																														17.59	8.30151e-06	1.48324e-38	7.51943e-12	0	0
																														17.6	8.1838e-06	7.00682e-39	7.19105e-12	0	0
																														17.61	8.06769e-06	3.27368e-39	6.87666e-12	0	0
																														17.62	7.95314e-06	1.51235e-39	6.57569e-12	0	0
																														17.63	7.84015e-06	6.90657e-40	6.28756e-12	0	0
																														17.64	7.72869e-06	3.11713e-40	6.01175e-12	0	0
																														17.65	7.61874e-06	1.39e-40	5.74774e-12	0	0
																														17.66	7.51029e-06	6.12243e-41	5.49505e-12	0	0
																														17.67	7.40331e-06	2.66294e-41	5.25319e-12	0	0
																														17.68	7.29779e-06	1.14341e-41	5.02172e-12	0	0
																														17.69	7.1937e-06	4.84527e-42	4.80021e-12	0	0
																														17.7	7.09103e-06	2.0257e-42	4.58823e-12	0	0
																														17.71	6.98976e-06	8.35285e-43	4.38539e-12	0	0
																														17.72	6.88987e-06	3.39592e-43	4.19129e-12	0	0
																														17.73	6.79135e-06	1.36081e-43	4.00559e-12	0	0
																														17.74	6.69417e-06	5.37282e-44	3.82791e-12	0	0
																														17.75	6.59832e-06	2.08938e-44	3.65793e-12	0	0
																														17.76	6.50378e-06	7.99991e-45	3.49531e-12	0	0
																														17.77	6.41054e-06	3.01464e-45	3.33975e-12	0	0
																														17.78	6.31857e-06	1.11764e-45	3.19095e-12	0	0
																														17.79	6.22786e-06	4.07476e-46	3.04862e-12	0	0
																														17.8	6.1384e-06	1.46035e-46	2.91249e-12	0	0
																														17.81	6.05017e-06	5.14256e-47	2.7823e-12	0	0
																														17.82	5.96315e-06	1.77857e-47	2.65779e-12	0	0
																														17.83	5.87732e-06	6.03851e-48	2.53872e-12	0	0
																														17.84	5.79268e-06	2.01163e-48	2.42485e-12	0	0
																														17.85	5.7092e-06	6.57218e-49	2.31598e-12	0	0
																														17.86	5.62687e-06	2.1047e-49	2.21188e-12	0	0
																														17.87	5.54568e-06	6.60325e-50	2.11234e-12	0	0
																														17.88	5.46561e-06	2.02849e-50	2.01719e-12	0	0
																														17.89	5.38664e-06	6.09799e-51	1.92622e-12	0	0
																														17.9	5.30876e-06	1.79284e-51	1.83925e-12	0	0
																														17.91	5.23196e-06	5.15191e-52	1.75612e-12	0	0
																														17.92	5.15623e-06	1.44608e-52	1.67666e-12	0	0
																														17.93	5.08154e-06	3.9621e-53	1.60072e-12	0	0
																														17.94	5.00788e-06	1.05893e-53	1.52813e-12	0	0
																														17.95	4.93525e-06	2.75874e-54	1.45876e-12	0	0
																														17.96	4.86363e-06	7.00054e-55	1.39247e-12	0	0
																														17.97	4.793e-06	1.729e-55	1.32912e-12	0	0
																														17.98	4.72335e-06	4.15295e-56	1.26858e-12	0	0
																														17.99	4.65467e-06	9.69289e-57	1.21074e-12	0	0
																														18	4.58695e-06	2.19638e-57	1.15548e-12	0	0
																														18.01	4.52016e-06	4.8276e-58	1.10268e-12	0	0
																														18.02	4.45431e-06	1.02829e-58	1.05224e-12	0	0
																														18.03	4.38938e-06	2.12049e-59	1.00405e-12	0	0
																														18.04	4.32535e-06	4.22916e-60	9.58024e-13	0	0
																														18.05	4.26222e-06	8.14903e-61	9.14057e-13	0	0
																														18.06	4.19997e-06	1.51535e-61	8.72062e-13	0	0
																														18.07	4.13859e-06	2.71629e-62	8.31953e-13	0	0
																														18.08	4.07807e-06	4.68782e-63	7.93647e-13	0	0
																														18.09	4.01839e-06	7.77952e-64	7.57065e-13	0	0
																														18.1	3.95956e-06	1.2398e-64	7.22132e-13	0	0
																														18.11	3.90154e-06	1.89485e-65	6.88774e-13	0	0
																														18.12	3.84434e-06	2.77329e-66	6.56923e-13	0	0
																														18.13	3.78795e-06	3.88119e-67	6.26512e-13	0	0
																														18.14	3.73234e-06	5.18563e-68	5.97477e-13	0	0
																														18.15	3.67752e-06	6.60377e-69	5.69758e-13	0	0
																														18.16	3.62347e-06	8.0018e-70	5.43296e-13	0	0
																														18.17	3.57018e-06	9.20885e-71	5.18036e-13	0	0
																														18.18	3.51764e-06	1.00467e-71	4.93924e-13	0	0
																														18.19	3.46585e-06	1.037e-72	4.7091e-13	0	0
																														18.2	3.41478e-06	1.01056e-73	4.48945e-13	0	0
																														18.21	3.36443e-06	9.27742e-75	4.27982e-13	0	0
																														18.22	3.3148e-06	8.00515e-76	4.07976e-13	0	0
																														18.23	3.26586e-06	6.47645e-77	3.88884e-13	0	0
																														18.24	3.21762e-06	4.90028e-78	3.70667e-13	0	0
																														18.25	3.17006e-06	3.45822e-79	3.53284e-13	0	0
																														18.26	3.12318e-06	2.26988e-80	3.36699e-13	0	0
																														18.27	3.07696e-06	1.38157e-81	3.20875e-13	0	0
																														18.28	3.03139e-06	7.77303e-83	3.05779e-13	0	0
																														18.29	2.98648e-06	4.0291e-84	2.91377e-13	0	0
																														18.3	2.9422e-06	1.91732e-85	2.77639e-13	0	0
																														18.31	2.89855e-06	8.34504e-87	2.64535e-13	0	0
																														18.32	2.85552e-06	3.309e-88	2.52036e-13	0	0
																														18.33	2.8131e-06	1.19036e-89	2.40115e-13	0	0
																														18.34	2.77129e-06	3.86767e-91	2.28746e-13	0	0
																														18.35	2.73007e-06	1.12969e-92	2.17903e-13	0	0
																														18.36	2.68944e-06	2.95141e-94	2.07563e-13	0	0
																														18.37	2.64939e-06	6.86043e-96	1.97704e-13	0	0
																														18.38	2.60991e-06	1.41078e-97	1.88302e-13	0	0
																														18.39	2.571e-06	2.5511e-99	1.79339e-13	0	0
																														18.4	2.53264e-06	4.0305e-101	1.70792e-13	0	0
																														18.41	2.49484e-06	5.5253e-103	1.62645e-13	0	0
																														18.42	2.45757e-06	6.5242e-105	1.54878e-13	0	0
																														18.43	2.42084e-06	6.5833e-107	1.47474e-13	0	0
																														18.44	2.38463e-06	5.6292e-109	1.40416e-13	0	0
																														18.45	2.34895e-06	4.0421e-111	1.33689e-13	0	0
																														18.46	2.31377e-06	2.4137e-113	1.27278e-13	0	0
																														18.47	2.27911e-06	1.1861e-115	1.21167e-13	0	0
																														18.48	2.24494e-06	4.7433e-118	1.15344e-13	0	0
																														18.49	2.21126e-06	1.5248e-120	1.09795e-13	0	0
																														18.5	2.17806e-06	3.8893e-123	1.04507e-13	0	0
																														18.51	2.14535e-06	7.7598e-126	9.94684e-14	0	0
																														18.52	2.11311e-06	1.1926e-128	9.46677e-14	0	0
																														18.53	2.08133e-06	1.3884e-131	9.00939e-14	0	0
																														18.54	2.05001e-06	1.2024e-134	8.57365e-14	0	0
																														18.55	2.01914e-06	7.5949e-138	8.15855e-14	0	0
																														18.56	1.98872e-06	3.4241e-141	7.76313e-14	0	0
																														18.57	1.95874e-06	1.0762e-144	7.38647e-14	0	0
																														18.58	1.92919e-06	2.298e-148	7.02772e-14	0	0
																														18.59	1.90007e-06	3.2404e-152	6.68603e-14	0	0
																														18.6	1.87138e-06	2.9248e-156	6.36061e-14	0	0
																														18.61	1.8431e-06	1.6327e-160	6.0507e-14	0	0
																														18.62	1.81523e-06	5.4265e-165	5.75559e-14	0	0
																														18.63	1.78776e-06	1.0295e-169	5.47457e-14	0	0
																														18.64	1.76069e-06	1.064e-174	5.207e-14	0	0
																														18.65	1.73402e-06	5.6858e-180	4.95223e-14	0	0
																														18.66	1.70774e-06	1.482e-185	4.70968e-14	0	0
																														18.67	1.68183e-06	1.7648e-191	4.47877e-14	0	0
																														18.68	1.65631e-06	8.9209e-198	4.25894e-14	0	0
																														18.69	1.63116e-06	1.7616e-204	4.04969e-14	0	0
																														18.7	1.60637e-06	1.2369e-211	3.85051e-14	0	0
																														18.71	1.58195e-06	2.774e-219	3.66093e-14	0	0
																														18.72	1.55788e-06	1.7583e-227	3.4805e-14	0	0
																														18.73	1.53417e-06	2.7364e-236	3.30878e-14	0	0
																														18.74	1.5108e-06	8.8906e-246	3.14536e-14	0	0
																														18.75	1.48777e-06	4.9955e-256	2.98985e-14	0	0
																														18.76	1.46508e-06	3.897e-267	2.84188e-14	0	0
																														18.77	1.44273e-06	3.2615e-279	2.70108e-14	0	0
																														18.78	1.4207e-06	2.159e-292	2.56712e-14	0	0
																														18.79	1.39899e-06	7.821e-307	2.43967e-14	0	0
																														18.8	1.37761e-06	0	2.31843e-14	0	0
																														18.81	1.35654e-06	0	2.20309e-14	0	0
																														18.82	1.33577e-06	0	2.09337e-14	0	0
																														18.83	1.31532e-06	0	1.98901e-14	0	0
																														18.84	1.29516e-06	0	1.88975e-14	0	0
																														18.85	1.2753e-06	0	1.79534e-14	0	0
																														18.86	1.25574e-06	0	1.70556e-14	0	0
																														18.87	1.23646e-06	0	1.62018e-14	0	0
																														18.88	1.21747e-06	0	1.53899e-14	0	0
																														18.89	1.19876e-06	0	1.46179e-14	0	0
																														18.9	1.18032e-06	0	1.38839e-14	0	0
																														18.91	1.16216e-06	0	1.3186e-14	0	0
																														18.92	1.14426e-06	0	1.25225e-14	0	0
																														18.93	1.12663e-06	0	1.18918e-14	0	0
																														18.94	1.10927e-06	0	1.12922e-14	0	0
																														18.95	1.09216e-06	0	1.07222e-14	0	0
																														18.96	1.0753e-06	0	1.01804e-14	0	0
																														18.97	1.0587e-06	0	9.66555e-15	0	0
																														18.98	1.04234e-06	0	9.17619e-15	0	0
																														18.99	1.02622e-06	0	8.71112e-15	0	0
																														19	1.01034e-06	0	8.26918e-15	0	0
																														19.01	9.94704e-07	0	7.84923e-15	0	0
																														19.02	9.79297e-07	0	7.45019e-15	0	0
																														19.03	9.6412e-07	0	7.07106e-15	0	0
																														19.04	9.49169e-07	0	6.71085e-15	0	0
																														19.05	9.34442e-07	0	6.36864e-15	0	0
																														19.06	9.19934e-07	0	6.04354e-15	0	0
																														19.07	9.05643e-07	0	5.73473e-15	0	0
																														19.08	8.91566e-07	0	5.4414e-15	0	0
																														19.09	8.77699e-07	0	5.16279e-15	0	0
																														19.1	8.6404e-07	0	4.89818e-15	0	0
																														19.11	8.50586e-07	0	4.64687e-15	0	0
																														19.12	8.37334e-07	0	4.40821e-15	0	0
																														19.13	8.2428e-07	0	4.18158e-15	0	0
																														19.14	8.11422e-07	0	3.96638e-15	0	0
																														19.15	7.98757e-07	0	3.76205e-15	0	0
																														19.16	7.86283e-07	0	3.56805e-15	0	0
																														19.17	7.73996e-07	0	3.38387e-15	0	0
																														19.18	7.61894e-07	0	3.20901e-15	0	0
																														19.19	7.49975e-07	0	3.04303e-15	0	0
																														19.2	7.38235e-07	0	2.88547e-15	0	0
																														19.21	7.26672e-07	0	2.73591e-15	0	0
																														19.22	7.15283e-07	0	2.59397e-15	0	0
																														19.23	7.04067e-07	0	2.45925e-15	0	0
																														19.24	6.9302e-07	0	2.3314e-15	0	0
																														19.25	6.8214e-07	0	2.21008e-15	0	0
																														19.26	6.71424e-07	0	2.09495e-15	0	0
																														19.27	6.60871e-07	0	1.98571e-15	0	0
																														19.28	6.50477e-07	0	1.88206e-15	0	0
																														19.29	6.40241e-07	0	1.78372e-15	0	0
																														19.3	6.3016e-07	0	1.69043e-15	0	0
																														19.31	6.20232e-07	0	1.60193e-15	0	0
																														19.32	6.10455e-07	0	1.51797e-15	0	0
																														19.33	6.00827e-07	0	1.43834e-15	0	0
																														19.34	5.91344e-07	0	1.36281e-15	0	0
																														19.35	5.82006e-07	0	1.29117e-15	0	0
																														19.36	5.7281e-07	0	1.22323e-15	0	0
																														19.37	5.63755e-07	0	1.1588e-15	0	0
																														19.38	5.54837e-07	0	1.0977e-15	0	0
																														19.39	5.46055e-07	0	1.03977e-15	0	0
																														19.4	5.37407e-07	0	9.84838e-16	0	0
																														19.41	5.28891e-07	0	9.32757e-16	0	0
																														19.42	5.20506e-07	0	8.83381e-16	0	0
																														19.43	5.12248e-07	0	8.36571e-16	0	0
																														19.44	5.04117e-07	0	7.92198e-16	0	0
																														19.45	4.9611e-07	0	7.50137e-16	0	0
																														19.46	4.88226e-07	0	7.10269e-16	0	0
																														19.47	4.80463e-07	0	6.72482e-16	0	0
																														19.48	4.72819e-07	0	6.3667e-16	0	0
																														19.49	4.65292e-07	0	6.02732e-16	0	0
																														19.5	4.57881e-07	0	5.7057e-16	0	0
																														19.51	4.50583e-07	0	5.40094e-16	0	0
																														19.52	4.43398e-07	0	5.11218e-16	0	0
																														19.53	4.36323e-07	0	4.83858e-16	0	0
																														19.54	4.29357e-07	0	4.57937e-16	0	0
																														19.55	4.22499e-07	0	4.3338e-16	0	0
																														19.56	4.15746e-07	0	4.10117e-16	0	0
																														19.57	4.09097e-07	0	3.8808e-16	0	0
																														19.58	4.02551e-07	0	3.67208e-16	0	0
																														19.59	3.96106e-07	0	3.47438e-16	0	0
																														19.6	3.89761e-07	0	3.28714e-16	0	0
																														19.61	3.83513e-07	0	3.10982e-16	0	0
																														19.62	3.77362e-07	0	2.94189e-16	0	0
																														19.63	3.71307e-07	0	2.78288e-16	0	0
																														19.64	3.65345e-07	0	2.63231e-16	0	0
																														19.65	3.59476e-07	0	2.48975e-16	0	0
																														19.66	3.53697e-07	0	2.35478e-16	0	0
																														19.67	3.48008e-07	0	2.227e-16	0	0
																														19.68	3.42408e-07	0	2.10603e-16	0	0
																														19.69	3.36895e-07	0	1.99152e-16	0	0
																														19.7	3.31467e-07	0	1.88313e-16	0	0
																														19.71	3.26124e-07	0	1.78054e-16	0	0
																														19.72	3.20864e-07	0	1.68344e-16	0	0
																														19.73	3.15685e-07	0	1.59155e-16	0	0
																														19.74	3.10588e-07	0	1.50459e-16	0	0
																														19.75	3.0557e-07	0	1.4223e-16	0	0
																														19.76	3.0063e-07	0	1.34443e-16	0	0
																														19.77	2.95767e-07	0	1.27076e-16	0	0
																														19.78	2.90981e-07	0	1.20105e-16	0	0
																														19.79	2.86269e-07	0	1.13511e-16	0	0
																														19.8	2.8163e-07	0	1.07272e-16	0	0
																														19.81	2.77065e-07	0	1.0137e-16	0	0
																														19.82	2.72571e-07	0	9.5788e-17	0	0
																														19.83	2.68147e-07	0	9.0508e-17	0	0
																														19.84	2.63793e-07	0	8.55141e-17	0	0
																														19.85	2.59507e-07	0	8.07911e-17	0	0
																														19.86	2.55288e-07	0	7.63247e-17	0	0
																														19.87	2.51135e-07	0	7.21011e-17	0	0
																														19.88	2.47048e-07	0	6.81073e-17	0	0
																														19.89	2.43025e-07	0	6.4331e-17	0	0
																														19.9	2.39065e-07	0	6.07607e-17	0	0
																														19.91	2.35168e-07	0	5.73852e-17	0	0
																														19.92	2.31332e-07	0	5.41942e-17	0	0
																														19.93	2.27556e-07	0	5.11777e-17	0	0
																														19.94	2.2384e-07	0	4.83263e-17	0	0
																														19.95	2.20183e-07	0	4.56312e-17	0	0
																														19.96	2.16583e-07	0	4.30839e-17	0	0
[truncated: 1,004 more rows]

## Sheet: Figure 2
	Panel a																													Panel b
	dA 19				dC 19				dT 19				dTab 19				rC 19				rU 19				dT 38						HCG BioEn	HCG BioEn	HCG BioEn	HCG BioEn	HCG BioEn	HCG BioEn	HCG BioEn	HCG BioEn			Panel c
	Donor		Acceptor		Donor		Acceptor		Donor		Acceptor		Donor		Acceptor		Donor		Acceptor		Donor		Acceptor		Donor		Acceptor				dA19	dC19	dT19	dTab19	rA19	rC19	rU19	dT38			Top Graph				Middle Graph			bottom Graph
	Transfer efficiency	rel. Lifetime	Transfer efficiency	rel. Lifetime	Transfer efficiency	rel. Lifetime	Transfer efficiency	rel. Lifetime	Transfer efficiency	rel. Lifetime	Transfer efficiency	rel. Lifetime	Transfer efficiency	rel. Lifetime	Transfer efficiency	rel. Lifetime	Transfer efficiency	rel. Lifetime	Transfer efficiency	rel. Lifetime	Transfer efficiency	rel. Lifetime	Transfer efficiency	rel. Lifetime	Transfer efficiency	rel. Lifetime	Transfer efficiency	rel. Lifetime		r(nm)	P(r)	P(r)	P(r)	P(r)	P(r)	P(r)	P(r)	P(r)			Tau (us)	G(AA)	G(DD)	G(DA)	G(AA)	G(DD)	G(DA)	G(AA)	G(DD)
	0.498164	0.773767	0.498164	0.478787	0.540608	0.528746	0.540608	0.480677	0.534638	0.639172	0.534638	0.518487	0.555726	0.565404	0.555726	0.363269	0.529829	0.724638	0.529829	0.821898	0.623357	0.570944	0.623357	0.126478	0.205579	0.68686	0.205579	0.281022		0	0.000136042	5.70688e-05	0.000135237	0.000155929	0.000153783	7.1516e-05	0.000240172	7.1306e-06			-0.399	1.00862	1.00254	1.0029	0.998135	1.01228	1.00541	0.996596	0.981046
	0.321404	0.528869	0.321404	0.303932	0.684525	0.459827	0.684525	0.355876	0.565706	0.719851	0.565706	0.281625	0.23091	0.895451	0.23091	0.349515	0.412093	0.602572	0.412093	0.215012	0.557438	0.327564	0.557438	0.089259	0.133781	1.10855	0.133781	0.469266		0.01	0.000141898	6.02401e-05	0.000141649	0.000162504	0.000161076	7.48458e-05	0.000249851	7.42617e-06			-0.398	1.00043	0.999498	0.999328	1.00455	0.997042	0.996067	0.987328	0.973331
	0.385075	0.845994	0.385075	1.09114	0.508503	0.540957	0.508503	-0.0503512	0.621444	0.730089	0.621444	0.326539	0.450014	0.676751	0.450014	0.308379	0.418297	0.738502	0.418297	0.0944384	0.63769	0.393398	0.63769	0.870173	0.201542	0.95536	0.201542	0.161203		0.02	0.000148048	6.34153e-05	0.000148606	0.000169708	0.000168672	7.8388e-05	0.000260271	7.75793e-06			-0.397	1.00291	1.0035	1.00116	0.999022	0.99971	0.999565	0.961137	1.02225
	0.362152	0.582162	0.362152	0.569648	0.112106	0.961606	0.112106	0.120986	0.512247	0.596867	0.512247	0.474855	0.496524	0.71137	0.496524	0.438802	0.343499	0.797932	0.343499	0.277497	0.560954	0.473895	0.560954	0.383878	0.172531	0.840803	0.172531	0.646687		0.03	0.000154515	6.66314e-05	0.000155821	0.000177005	0.000176269	8.20936e-05	0.000271104	8.0897e-06			-0.396	0.994679	1.0057	0.994684	1.01086	0.990536	1.00546	0.995806	0.977275
	0.465934	0.638632	0.465934	0.89668	0.2323	1.04381	0.412081	0.375476	0.609557	0.831184	0.609557	0.33648	0.69859	0.764519	0.69859	0.694776	0.517453	0.708574	0.517453	0.0365812	0.663734	0.260902	0.663734	0.237688	-0.0226473	1.11404	0.0251175	-0.148821		0.04	0.000160982	7.02464e-05	0.000163036	0.000184304	0.000184616	8.57991e-05	0.000281936	8.42146e-06			-0.395	0.997375	1.002	0.999025	1.00229	0.990646	0.995388	1.01184	0.99789
	0.416877	0.944815	0.416877	0.30274	0.412081	0.439266	0.486666	0.431123	0.566336	0.66544	0.566336	0.132894	0.518938	0.577721	0.518938	0.607781	0.483427	0.716049	0.483427	0.289063	0.413282	0.605032	0.65384	0.866145	0.06581	0.787429	0.159412	0.310599		0.05	0.000167847	7.38614e-05	0.000170933	0.000192383	0.000193031	8.9853e-05	0.00029341	8.75322e-06			-0.394	0.997197	1.00082	1.00144	0.998882	1.01557	1.00413	1.04873	1.04877
	0.450536	0.778201	0.450536	0.795453	0.486666	0.658407	0.603362	0.381952	0.506045	0.670443	0.506045	0.613734	0.622416	0.772991	0.622416	0.449773	0.422645	0.616085	0.422645	0.811464	0.65384	0.474196	0.586646	0.486251	0.0251175	0.654278	0.193454	0.342035		0.06	0.000174967	7.7572e-05	0.00017903	0.000200463	0.000201655	9.39664e-05	0.000305511	9.13418e-06			-0.393	0.998614	0.993338	1.00085	1.00414	1.00229	1.00485	1.00537	0.949221
	0.470344	0.527787	0.470344	0.727315	0.603362	0.652195	0.496552	0.583014	0.710708	0.560502	0.710708	0.181672	0.568192	0.483653	0.568192	0.476669	0.354369	0.684768	0.36839	1.06623	0.586646	0.567742	0.75911	0.153389	0.0916292	0.463553	0.0261763	0.64983		0.07	0.000182088	8.16752e-05	0.000187127	0.000208655	0.000210956	9.8143e-05	0.000317611	9.51732e-06			-0.392	0.999249	0.998936	1.00124	0.995451	0.991809	0.995826	1.00729	1.00936
	0.270482	0.672096	0.270482	0.0280841	0.496552	0.453681	0.550026	0.857313	0.71372	0.464938	0.71372	-0.0567011	0.587092	0.66439	0.587092	-0.126883	0.36839	0.608928	0.512403	0.59692	0.75911	0.494894	0.62906	0.216542	0.159412	0.857213	0.215952	0.513841		0.08	0.000189717	8.57784e-05	0.000196059	0.000217581	0.000220257	0.000102699	0.000330225	9.90046e-06			-0.391	0.995342	0.992874	1.00022	1.00179	0.997365	0.996143	0.995892	1.013
	0.377894	0.751241	0.377894	0.39972	0.550026	0.363388	0.66001	0.274189	0.500696	0.584069	0.500696	0.375417	0.503078	0.573413	0.503078	0.465051	0.512403	0.546394	0.493181	0.505607	0.62906	0.715195	0.537715	0.380998	0.193454	0.882805	0.225445	0.350111		0.09	0.000197528	9.0043e-05	0.00020512	0.000226507	0.000230086	0.000107255	0.000343717	1.02836e-05			-0.39	1.00558	1.00079	0.999168	0.984868	1.00274	0.997154	0.990011	1.02785
	0.192712	0.778878	0.192712	0.359611	0.66001	0.867014	0.916888	-0.131208	0.585846	0.575033	0.585846	0.309504	0.493974	0.860026	0.493974	0.368514	0.493181	0.670785	0.329917	0.429971	0.537715	0.494567	0.603456	0.431955	0.0261763	0.976562	0.2761	0.661766		0.1	0.000205339	9.46872e-05	0.000214181	0.000235674	0.000240341	0.000112018	0.000357209	1.07068e-05			-0.389	0.989431	0.991923	1.00206	0.986344	0.995451	0.999394	1.01154	1.02142
	0.431884	0.560715	0.431884	0.367793	0.916888	0.0630308	0.977487	-0.0774152	0.695968	0.592496	0.695968	0.532173	0.259226	0.82096	0.259226	0.529879	0.329917	0.790234	0.60294	0.490167	0.603456	0.530134	0.411097	0.429306	0.215952	0.790958	0.250149	0.514964		0.11	0.000213784	9.93313e-05	0.000224248	0.000245514	0.000250595	0.000117052	0.000371055	1.1147e-05			-0.388	0.995669	0.99513	1.00077	1.0056	1.01426	1.0006	1.04441	1.0103
	0.404492	0.707889	0.404492	0.665688	0.491527	0.521591	0.491527	0.40755	0.357519	0.70281	0.357519	0.584891	0.676047	0.756495	0.676047	0.146848	0.60294	0.810502	0.559999	-0.0463088	0.411097	0.798994	0.946211	0.204577	0.225445	1.01227	0.0750509	0.431091		0.12	0.000222328	0.000104215	0.000234359	0.000255354	0.000261744	0.000122086	0.000386071	1.15871e-05			-0.387	1.00188	0.996409	1.0004	0.998772	1.0186	1.00223	1.05404	0.988373
	0.426062	0.618013	0.426062	0.719729	0.493094	0.448208	0.493094	0.405406	0.559608	0.470277	0.559608	0.466695	0.581555	0.435516	0.581555	0.13752	0.559999	0.847874	0.48244	0.468818	0.197679	1.10855	0.61344	-5.65324e-05	0.2761	0.856208	0.0932688	0.22509		0.13	0.000230873	0.000109457	0.000244529	0.000265582	0.000273023	0.000127491	0.000401087	1.20273e-05			-0.386	0.9956	1.00797	1.00107	0.992794	1.00841	1.00049	1.03943	1.00158
	0.30563	0.593145	0.30563	0.472658	0.542654	0.572677	0.542654	0.297852	0.573686	0.54905	0.573686	0.213715	0.500305	0.494339	0.500305	0.383891	0.48244	0.727632	0.489694	0.386557	0.946211	0.00408582	0.556714	0.483695	0.250149	0.705388	0.136025	0.556204		0.14	0.000240182	0.000114698	0.000255783	0.000276405	0.000284513	0.000133041	0.000416263	1.24957e-05			-0.385	0.99884	1.00055	0.995989	0.990868	1.01226	1.00023	1.02939	0.978841
	0.448067	0.573352	0.448067	0.206807	0.551651	0.59833	0.551651	0.399898	0.624758	0.81107	0.624758	0.425122	0.434493	0.57693	0.434493	0.387179	0.489694	0.561387	0.391464	0.173379	0.61344	0.731935	0.60341	0.256328	0.0750509	1.05343	0.247448	0.39257		0.15	0.000249499	0.000120271	0.000267036	0.000287229	0.000296893	0.000138596	0.000432943	1.2999e-05			-0.384	0.997979	1.00164	1.00352	0.991404	0.995244	0.999549	1.01076	0.964563
	0.404637	0.668535	0.404637	0.44997	0.561161	0.615737	0.561161	0.711937	0.62429	0.68784	0.62429	0.1718	0.514507	0.581954	0.514507	0.159926	0.391464	0.607621	0.37206	0.275724	0.556714	0.375179	0.610162	0.0591788	0.0932688	0.779192	0.189142	0.157233		0.16	0.000258912	0.00012617	0.000278469	0.000298606	0.000309273	0.000144702	0.000449623	1.35023e-05			-0.383	0.996451	1.00238	1.00032	1.00787	0.993412	1.00097	1.03484	0.964842
	0.366104	0.672522	0.366104	0.61555	0.59121	0.39637	0.59121	0.158383	0.730397	0.696877	0.730397	0.507534	0.490835	0.579145	0.490835	0.276069	0.37206	0.438852	0.515458	0.085746	0.60341	0.582466	0.578719	0.318436	0.136025	0.833171	0.23062	0.48094		0.17	0.000269036	0.000132068	0.000290957	0.000310487	0.000322253	0.000150807	0.000466303	1.40056e-05			-0.382	0.99749	1.00509	1.00249	0.990318	1.00687	0.999312	0.997196	0.974332
	0.301019	0.620243	0.301019	1.058	0.488565	0.732525	0.488565	0.476559	0.624642	0.653602	0.624642	0.163514	0.655987	0.760216	0.655987	0.326206	0.515458	1.03893	0.484325	0.369389	0.610162	0.69283	0.56112	0.871714	0.247448	0.890094	0.0916572	0.415641		0.18	0.000279161	0.000138405	0.000303445	0.000322368	0.000335809	0.000157089	0.000484725	1.45224e-05			-0.381	0.991142	0.999998	1.00071	0.993256	1.00731	1.00201	0.947468	1.00419
	0.487367	0.660113	0.487367	0.584685	0.501969	0.680538	0.501969	0.926598	0.760448	0.762682	0.760448	0.275137	0.440558	0.8308	0.440558	0.498401	0.484325	0.593819	0.364418	0.595112	0.578719	0.591574	0.599688	0.270843	0.189142	0.74775	0.170149	0.374186		0.19	0.000289494	0.000145025	0.00031625	0.000334988	0.000349366	0.00016379	0.000503221	1.50953e-05			-0.38	1.00637	0.999185	1.00189	1.00063	0.998181	1.00724	1.01353	1.01363
	0.372615	0.712835	0.372615	0.227415	0.554769	0.64267	0.554769	0.384633	0.520301	0.644472	0.520301	0.0181826	0.43682	0.50885	0.43682	0.330073	0.364418	0.580388	0.60687	0.0385112	0.56112	0.449549	0.537644	0.675391	0.23062	0.635114	0.140215	0.503434		0.2	0.000300462	0.000151645	0.000330074	0.000348	0.000363966	0.00017049	0.000521716	1.56683e-05			-0.379	0.999921	1.01334	1.00041	1.00221	0.995562	0.999835	1.08411	0.95878
	0.313308	0.81896	0.313308	0.505489	0.676934	0.516819	0.676934	0.299938	0.675867	0.574118	0.675867	0.221918	0.540287	0.514106	0.540287	0.253017	0.60687	0.81147	0.327598	0.554755	0.599688	0.502583	0.615524	0.483657	0.0916572	0.912835	0.172016	0.612053		0.21	0.00031143	0.000158825	0.000343897	0.000361012	0.000378783	0.000177566	0.000541835	1.62412e-05			-0.378	0.997674	0.998176	1.00364	1.00198	1.01392	0.997367	0.994094	0.963614
	0.155064	0.87693	0.155064	0.0763229	0.498536	0.740315	0.498536	0.606482	0.510746	0.544461	0.510746	0.353941	0.469176	0.851188	0.469176	0.193291	0.327598	0.326919	0.409539	0.646251	0.537644	0.862781	0.557802	0.305113	0.170149	0.942593	0.103737	0.432165		0.22	0.000322726	0.000166234	0.000358196	0.000374973	0.000393797	0.000184906	0.000562304	1.68142e-05			-0.377	0.998631	1.00429	1.00016	0.99633	0.996	0.993562	1.00948	0.949932
	0.421296	0.661938	0.421296	0.367656	0.559234	0.675058	0.559234	0.597772	0.605787	0.576551	0.605787	0.118356	0.553186	0.643337	0.553186	0.378013	0.409539	0.716815	0.498414	0.9981	0.615524	0.552867	0.962907	0.184551	0.140215	0.974809	0.0121615	0.247319		0.23	0.000334569	0.000173643	0.000373456	0.000389194	0.000409953	0.000192246	0.000582773	1.74591e-05			-0.376	0.993932	0.999869	0.999718	0.998677	1.01031	0.999162	1.06729	1.03262
	0.455548	0.649823	0.455548	0.691174	0.571972	0.725192	0.571972	0.42586	0.590264	0.872316	0.590264	0.512977	0.479817	0.612557	0.479817	0.222491	0.498414	0.654858	0.464444	0.657073	0.557802	0.750192	0.621613	-0.133575	0.172016	0.855983	0.115046	0.237831		0.24	0.000346411	0.000181751	0.000388717	0.000403416	0.00042611	0.000200182	0.000604712	1.81086e-05			-0.375	0.993709	1.0103	1.00254	1.00961	0.999891	1.00445	1.03336	0.980894
	0.421087	0.598443	0.421087	0.320398	0.166751	0.9537	0.166751	0.172454	0.616352	0.412008	0.616352	0.140555	0.630083	0.522927	0.630083	0.469649	0.464444	0.554997	0.352251	0.0055273	0.621613	0.563266	0.577919	0.224861	0.103737	0.949036	0.224648	0.91704		0.25	0.000358708	0.000190022	0.00040463	0.000418817	0.000442928	0.000208202	0.000627323	1.87582e-05			-0.374	1.00363	1.00469	1.00006	1.01293	0.994118	0.994934	0.98229	0.991219
	0.413332	0.764215	0.413332	0.291486	-0.030662	1.08948	0.581968	0.350046	0.530609	0.62923	0.530609	0.3575	0.434602	0.627221	0.434602	0.484538	0.352251	0.544195	0.228018	0.128807	0.577919	0.412594	0.590441	0.0234292	0.0121615	0.877897	0.224289	0.541627		0.26	0.000371454	0.000198292	0.00042143	0.000434328	0.000460509	0.000216343	0.000649935	1.94077e-05			-0.373	0.996826	0.996033	1.00144	0.996632	0.992605	1.00244	0.997562	0.992911
	0.561013	0.671432	0.561013	0.383959	0.581968	0.515356	0.36188	0.40891	0.758588	0.716459	0.758588	0.189254	0.609709	0.596469	0.609709	0.593461	0.228018	0.863471	0.439126	0.717869	0.590441	0.572128	0.81511	-0.106586	0.115046	1.01258	0.180257	-0.0291763		0.27	0.0003842	0.000207418	0.00043823	0.000449901	0.000478089	0.000225091	0.00067382	2.01148e-05			-0.372	0.997244	1.00064	1.00255	1.00698	1.0109	1.00299	1.07727	0.973325
	0.517256	0.679236	0.517256	0.155833	0.36188	0.7503	0.544156	0.57079	0.573525	0.649779	0.573525	0.420625	0.665274	0.6158	0.665274	0.199552	0.439126	0.60147	0.448397	0.551704	0.454066	0.501925	0.454066	0.2928	0.224648	0.924243	0.304305	0.221958		0.28	0.00039753	0.000216624	0.000455884	0.000466783	0.000496856	0.000233839	0.000698751	2.08483e-05			-0.371	1.00243	0.997449	1.00519	0.988483	1.0117	0.996295	1.03698	1.0023
	0.383762	0.879618	0.383762	1.03533	0.544156	0.673072	0.503414	0.429952	0.546882	0.667515	0.546882	0.136181	0.377176	0.84938	0.377176	0.64848	0.448397	1.03729	0.468021	0.139809	0.62409	0.540953	0.62409	0.311687	0.224289	1.17741	0.0138771	0.360274		0.29	0.000411205	0.000225848	0.000474335	0.000483666	0.00051595	0.000242938	0.000723682	2.15817e-05			-0.37	0.995025	0.995985	1.00257	1.00912	0.993583	0.998491	1.06003	1.00886
	0.377242	0.830293	0.377242	0.315241	0.503414	0.60134	0.467023	0.421001	0.657094	0.304143	0.657094	0.643187	0.78494	0.731166	0.78494	0.137443	0.468021	0.613738	0.46468	0.250547	0.57945	0.532195	0.57945	0.263108	0.180257	0.831846	0.65437	0.0159721		0.3	0.000424879	0.000236067	0.000492786	0.000500804	0.000535207	0.00025246	0.000749646	2.23152e-05			-0.369	0.999779	1.00621	0.994506	1.00093	1.00437	1.001	0.995065	0.974073
	0.33552	0.725757	0.33552	0.383731	0.467023	0.689128	0.678585	0.0501567	0.49594	0.700293	0.49594	0.328829	0.679083	0.506762	0.679083	0.301744	0.46468	0.609702	0.66375	0.18122	0.569097	0.579221	0.569097	0.282753	0.304305	0.870471	0.0978731	0.111295		0.31	0.00043927	0.000246286	0.000512311	0.000519142	0.000555903	0.000261982	0.000777081	2.30882e-05			-0.368	1.00309	0.998311	1.00086	0.997219	0.998499	1.00342	1.01119	1.01008
	-0.0122249	0.771026	-0.0122249	0.706691	0.678585	0.596999	0.800166	-0.0372963	0.526357	0.632834	0.526357	0.216318	0.539233	0.973642	0.539233	-0.0807554	0.66375	0.630883	0.470768	0.7258	0.610583	0.694209	0.610583	0.315271	0.0138771	1.07905	0.0747495	0.273578		0.32	0.000453891	0.000256637	0.000532521	0.00053748	0.000576599	0.000272113	0.000804516	2.39133e-05			-0.367	1.00135	1.00415	1.00123	0.988491	0.982637	1.00176	1.03014	0.948914
	0.382714	0.663119	0.382714	0.684302	0.800166	0.774913	0.499144	0.387634	0.642389	0.337965	0.642389	0.384586	0.357927	0.775665	0.357927	0.464266	0.470768	0.558336	0.543704	0.470353	0.581201	0.282131	0.581201	0.408101	0.65437	0.834102	0.290304	0.408438		0.33	0.000468512	0.000267951	0.000552731	0.000556289	0.000598007	0.000282456	0.000832695	2.47385e-05			-0.366	0.994107	1.00924	0.998538	1.0108	0.99559	1.00507	1.00628	0.985173
	0.359961	0.861824	0.359961	0.5983	0.499144	0.430748	0.55774	0.0674279	0.303204	0.968117	0.303204	-0.0205023	0.593926	0.567657	0.593926	0.398254	0.541888	0.707189	0.541888	0.638755	0.603708	0.933213	0.603708	0.147184	0.0978731	1.0784	0.167034	1.19673		0.34	0.000483986	0.000279265	0.000574258	0.000576169	0.000620398	0.000292826	0.000862829	2.55636e-05			-0.365	0.990121	1.00506	0.998516	1.00505	1.00517	1.00132	1.09005	0.939597
	0.383108	0.749759	0.383108	0.320008	0.55774	0.55537	0.454336	-0.0803417	0.551307	0.674326	0.551307	0.40195	0.403239	0.660863	0.403239	0.340992	0.542823	0.741094	0.542823	0.286735	0.528439	0.447063	0.528439	0.586633	0.0747495	0.963409	0.34436	0.336132		0.35	0.000499571	0.000290843	0.00059634	0.000596048	0.000642789	0.000304039	0.000892962	2.64063e-05			-0.364	0.988987	1.00107	1.00024	1.00317	1.01215	0.999594	1.03592	0.967184
	0.353201	0.675829	0.353201	0.0776446	0.454336	0.484624	0.469761	0.118618	0.503811	0.508845	0.503811	-0.0243008	0.336498	0.690161	0.336498	0.619071	0.546641	0.695728	0.546641	0.352297	0.130553	1.06514	0.130553	0.405974	0.290304	0.945446	0.349718	0.0410222		0.36	0.000515168	0.000303337	0.000618423	0.000616638	0.000666503	0.000315253	0.000923498	2.73313e-05			-0.363	0.988899	1.00222	1.00047	1.01081	1.00895	1.00595	1.07964	1.01885
	0.481751	0.736931	0.481751	0.716896	0.469761	0.538656	0.524005	0.158404	0.567519	0.57408	0.567519	0.351612	0.497772	0.518696	0.497772	0.425753	0.372891	0.659029	0.372891	0.811264	0.513086	0.61098	0.513086	0.246637	0.167034	0.73131	0.320276	0.44225		0.37	0.00053172	0.000315831	0.000642087	0.000638146	0.000690683	0.000326761	0.000956531	2.82562e-05			-0.362	0.99885	0.996343	1.00454	1.00141	1.00013	1.00568	1.02812	1.01832
	0.454497	1.05431	0.454497	0.678313	0.524005	0.606969	0.651566	0.264639	0.474454	0.639318	0.474454	0.288907	0.533572	0.554706	0.533572	0.52228	0.355786	0.447826	0.355786	0.208933	0.0249815	0.62837	0.528711	0.394624	0.34436	0.476793	0.00631841	0.964398		0.38	0.000548273	0.000328738	0.000666156	0.000659653	0.000714971	0.000338897	0.000989564	2.91811e-05			-0.361	0.998729	0.999944	1.00253	1.00006	1.01749	1.00847	1.05986	0.984253
	0.420461	0.611021	0.420461	0.146267	0.651566	0.611822	0.471582	0.365125	0.549905	0.343288	0.549905	0.264961	0.314579	0.692272	0.314579	0.276697	0.561574	0.621635	0.561574	0.396844	0.528711	0.417395	0.570587	0.337243	0.349718	0.504044	0.388665	0.72622		0.39	0.000564962	0.0003425	0.000690225	0.000682134	0.000741038	0.000351033	0.0010226	3.0106e-05			-0.36	1.00598	0.999957	1.00019	1.00922	0.990091	0.999655	1.0367	0.977092
	0.537682	0.695961	0.537682	0.231223	0.471582	0.681419	-0.187435	0.047722	0.531891	0.438085	0.530739	0.215838	0.106758	0.823981	0.106758	0.326589	0.332547	0.611869	0.332547	0.138195	0.570587	0.540992	0.792717	0.720395	0.320276	0.515435	0.122685	0.500576		0.4	0.000582487	0.000356263	0.000716162	0.000705359	0.000767104	0.000363762	0.00105875	3.11312e-05			-0.359	1.00386	1.00728	0.999735	1.0103	0.988881	0.998723	1.05632	0.935676
	0.425565	0.861195	0.425565	0.0493164	-0.187435	0.770472	0.710676	0.084568	0.661899	0.752663	0.57193	0.432519	0.55354	0.643026	0.55354	0.206736	0.482536	0.864892	0.482536	0.0890067	0.792717	0.309393	0.57509	0.328704	0.00631841	0.941568	0.0712335	0.108709		0.41	0.000600012	0.000370607	0.000742332	0.000728583	0.000793917	0.000376871	0.00109489	3.21648e-05			-0.358	0.991822	1.00635	1.00143	1.0054	0.993801	1.0032	0.98762	0.996996
	0.433985	0.743359	0.433985	0.721877	0.658892	0.875825	0.506871	0.380465	0.530739	0.358644	0.506735	0.392592	0.583355	0.632702	0.583355	0.412588	0.524059	0.791259	0.524059	0.347733	0.57509	0.676065	0.600684	0.0601863	0.388665	0.956594	0.101959	0.333336		0.42	0.000617797	0.000385726	0.000768502	0.000753066	0.000821969	0.000389981	0.00113103	3.31984e-05			-0.357	1.00756	1.0084	1.00293	1.01455	0.998501	1.00098	1.02338	0.982079
	0.517297	0.484361	0.517297	0.0454491	0.710676	0.63546	0.562637	0.58611	0.57193	0.652118	0.530907	0.871783	0.570663	0.55324	0.570663	0.643397	0.389464	0.424415	0.389464	0.487295	0.600684	0.536427	0.751643	0.434196	0.122685	0.854281	0.168009	0.917921		0.43	0.00063629	0.000400845	0.00079685	0.000778096	0.000850021	0.000404012	0.00117005	3.4232e-05			-0.356	1.00018	0.995413	0.995525	0.999134	0.999287	0.998036	0.972585	0.964544
	0.326352	0.631968	0.326352	0.546972	0.506871	0.481165	0.549373	0.44535	0.506735	0.555773	0.646375	0.412367	0.490068	0.61006	0.490068	0.494592	0.334792	0.660774	0.334792	0.45516	0.751643	0.344519	0.398064	0.241271	0.0712335	0.938035	0.0259936	-0.109287		0.44	0.000654783	0.000416734	0.000825237	0.000803126	0.000879522	0.000418147	0.00120951	3.53443e-05			-0.355	1.00468	0.997839	1.0007	0.99486	0.991617	1.00145	1.04987	0.966477
	0.255832	0.894339	0.255832	0.169615	0.562637	0.46817	0.563896	0.47422	0.530907	0.58651	0.536129	0.399869	0.583041	0.815035	0.583041	0.541953	0.575765	0.321089	0.575765	0.415805	0.398064	0.643327	0.558539	0.432872	0.101959	1.02495	0.0248859	0.537535		0.45	0.000673655	0.000433302	0.000853799	0.000829724	0.000909661	0.000432485	0.00124898	3.64958e-05			-0.354	0.991347	1.00621	0.997353	0.995531	1.00118	0.999042	1.0118	0.99132
	0.47404	0.625315	0.47404	0.158505	0.549373	0.459438	0.553811	0.268431	0.646375	0.461024	0.57317	0.347548	0.515737	0.577534	0.515737	0.078739	0.431743	0.566524	0.431743	0.329714	0.558539	0.591463	0.608035	0.424483	0.168009	0.847821	0.0434023	-0.108568		0.46	0.000693106	0.00044987	0.000884519	0.000856649	0.000939829	0.000447703	0.00129103	3.76473e-05			-0.353	0.997586	1.01072	1.00363	1.00117	0.988183	0.995785	0.977216	0.981856
	0.509071	0.876906	0.509071	0.631577	0.563896	0.575592	0.471719	0.628873	0.536129	0.590534	0.651115	0.316535	0.493363	0.558719	0.493363	0.12796	0.502195	0.740899	0.502195	0.136035	0.608035	0.540451	0.555206	0.443325	0.117597	0.72736	0.245851	0.471197		0.47	0.000712557	0.000467417	0.00091524	0.000883575	0.000972162	0.00046292	0.00133404	3.87987e-05			-0.352	0.999048	0.999311	1.00267	1.0002	1.0019	1.00342	0.983414	1.02248
	0.291334	0.645504	0.291334	0.273671	0.490601	0.831571	0.565215	0.420894	0.57317	0.560938	0.519685	0.171924	0.960233	0.220452	0.960233	0.176697	0.496157	0.510651	0.496157	0.164954	0.555206	0.583395	0.646958	0.402357	0.0259936	0.704664	0.157756	0.660902		0.48	0.000732498	0.000485529	0.000946372	0.0009124	0.0010045	0.00047868	0.00137705	4.0003e-05			-0.351	1.00092	0.997709	1.00074	1.00844	1.02017	0.994075	1.05228	0.992004
	0.478016	0.776212	0.478016	0.37232	0.553811	0.620974	0.548505	0.686668	0.651115	0.441829	0.611015	0.341895	0.582403	0.670636	0.582403	0.401803	0.475833	0.738895	0.475833	0.455337	0.646958	0.388943	0.138131	0.368733	0.0248859	0.987487	0.14941	0.402531		0.49	0.000752884	0.000503642	0.000979539	0.000941311	0.00103759	0.000495036	0.00142229	4.12822e-05			-0.35	0.997905	1.00327	0.997838	1.00928	1.00412	0.997245	1.06061	0.949031
	0.329516	0.840798	0.329516	-0.0989363	0.471719	0.715354	0.513867	0.38333	0.519685	0.699781	0.645195	0.476184	0.553283	0.575827	0.553283	0.142504	0.507872	0.663034	0.507872	0.623179	0.138131	1.19833	0.60423	0.232149	0.0434023	0.979291	0.153291	0.600749		0.5	0.00077327	0.000522962	0.00101271	0.000970403	0.00107222	0.000511392	0.00146907	4.25615e-05			-0.349	0.999945	1.00764	1.00138	0.999515	1.00416	1.00025	0.97733	0.995747
	0.407685	0.706252	0.407685	0.692279	0.565215	0.565328	0.182851	0.461619	0.611015	0.593499	0.551763	0.214092	0.529395	0.605867	0.529395	0.496167	0.376153	0.340033	0.376153	0.624789	0.061579	0.894265	0.613862	0.530649	0.245851	0.792092	0.130745	0.400253		0.51	0.000794248	0.000542713	0.00104654	0.00100139	0.00110686	0.000528663	0.00151585	4.38407e-05			-0.348	1.00824	0.997397	1.00085	1.00015	1.01396	1.00378	1.03877	1.00892
	0.334344	0.535931	0.334344	0.432703	0.548505	0.663494	0.590712	0.394956	0.645195	0.806531	0.545767	0.490027	0.449917	0.493778	0.449917	0.178839	0.48134	0.722875	0.48134	0.511133	-0.040344	1.04893	0.625971	0.482675	0.157756	0.745013	0.190206	0.893554		0.52	0.000815542	0.000562465	0.00108227	0.00103237	0.00114305	0.000546215	0.00156445	4.51419e-05			-0.347	0.990509	1.00365	0.997891	1.01588	1.00587	0.992633	1.04428	0.961118
	0.392296	0.900957	0.392296	0.491399	0.513867	0.528812	0.600484	-0.0714572	0.551763	0.589816	0.517014	0.369786	0.478011	0.623901	0.478011	0.251124	0.668809	0.179759	0.668809	-0.0913658	-0.044199	0.861089	0.625256	0.683595	0.14941	0.888109	0.119302	0.0609284		0.53	0.000836837	0.000583672	0.001118	0.00106383	0.0011801	0.000563834	0.00161523	4.65595e-05			-0.346	1.00384	0.998095	0.999895	0.998913	0.997802	1.00738	1.0814	0.938923
	0.484086	0.472842	0.484086	0.308783	0.182851	0.809603	0.488075	0.410503	0.545767	0.669039	0.730237	0.174819	0.397265	0.937925	0.355253	-0.0980163	0.573971	0.955733	0.573971	0.195354	0.60423	0.395118	0.613586	0.144101	0.153291	0.900888	0.199363	0.319919		0.54	0.000858813	0.000605157	0.00115468	0.00109698	0.00121714	0.00058264	0.00166601	4.79771e-05			-0.345	0.99988	0.99936	1.00175	1.01707	1.00443	1.00592	1.0314	0.980155
	0.383385	0.642362	0.383385	0.587208	0.590712	0.379958	0.467212	0.326285	0.517014	0.589262	0.809683	0.380243	0.355253	1.06766	0.454906	0.623329	0.380465	0.710646	0.380465	0.22109	0.613862	0.320732	0.687996	0.616856	0.130745	0.880394	0.0846771	-0.188493		0.55	0.000880982	0.000626643	0.00119308	0.00113013	0.00125663	0.000601446	0.00171814	4.93946e-05			-0.344	0.995759	1.00001	1.00184	1.005	1.00275	0.99813	0.958455	0.98817
	0.69291	0.797537	0.69291	0.0420782	0.600484	0.698881	0.44446	-0.0194552	0.730237	0.332901	0.585602	-0.0392107	0.454906	0.490576	0.509601	0.25041	0.151322	0.842043	0.151322	0.621126	0.625971	0.637139	0.644779	0.443551	0.190206	1.01086	0.107249	0.85396		0.56	0.000903151	0.000649853	0.00123148	0.00116407	0.00129619	0.000620704	0.00177314	5.08122e-05			-0.343	0.996456	0.996634	0.998621	1.00865	1.01333	0.997142	1.11873	1.02557
	0.435754	0.617282	0.435754	0.497131	0.488075	0.492445	0.465119	0.384714	0.809683	0.123706	0.632046	0.0451982	0.509601	0.504582	0.537661	0.311326	0.402184	0.503021	0.402184	0.280453	0.625256	0.428922	0.663612	0.413332	0.119302	0.787679	0.183724	0.614674		0.57	0.000926075	0.00067317	0.00127113	0.00119947	0.00133652	0.000640827	0.00182815	5.2365e-05			-0.342	0.999705	1.0048	0.999139	1.014	1.00436	1.00554	0.999385	1.00319
	0.407209	0.877513	0.407209	0.478887	0.467212	0.668647	0.50617	0.590519	0.585602	0.670017	0.560627	0.168666	0.537661	0.454181	0.608215	0.263084	-0.00166083	0.974596	-0.00166083	-0.147329	0.613586	0.71643	0.637174	0.182136	-0.0357556	1.00125	0.250373	0.908419		0.58	0.000949076	0.000696573	0.00131232	0.00123487	0.00137873	0.000660951	0.00188397	5.3932e-05			-0.341	0.999661	0.998908	1.00261	1.00467	1.02034	1.0028	0.976088	0.983808
	0.309797	0.601098	0.309797	0.63639	0.44446	0.799269	0.677509	0.477262	0.632046	0.318785	0.587812	0.68095	0.608215	0.48504	0.550014	0.557299	-0.045949	0.7511	0.409175	0.553469	0.687996	0.414568	0.812864	0.766826	0.199363	0.941563	0.145181	0.901145		0.59	0.000972104	0.000721819	0.0013535	0.0012714	0.00142093	0.000681945	0.00194344	5.54991e-05			-0.34	0.999021	0.996498	1.00222	0.99795	1.0062	0.997931	1.02761	0.983729
	0.509759	0.610001	0.509759	0.336891	0.465119	0.608688	0.452328	0.507805	0.560627	0.538631	0.548859	0.14581	0.550014	0.494999	0.598728	0.277125	0.409175	0.894866	0.380021	0.449476	0.644779	0.627191	0.722886	0.494365	0.0846771	0.392645	0.0404389	0.522688		0.6	0.000995888	0.000747065	0.00139625	0.00130915	0.00146481	0.000703447	0.00200291	5.70662e-05			-0.339	1.00466	0.998783	1.002	1.01168	0.995103	1.00236	1.0702	1.03422
	0.659942	0.496583	0.659942	0.112264	0.50617	0.781391	0.513403	0.267305	0.587812	0.606551	0.544803	0.841408	0.598728	0.675822	0.605463	0.763152	0.0795194	0.724717	0.417074	0.18015	0.663612	0.577571	0.854133	0.15547	0.107249	0.918553	0.522362	0.809172		0.61	0.00101967	0.00077261	0.00144033	0.00134689	0.00150978	0.000724949	0.00206259	5.87383e-05			-0.338	0.994343	1.00291	1.00263	0.998063	1.00325	1.00369	1.04723	1.06665
	0.435812	0.701339	0.435812	0.616344	0.677509	0.438589	0.523181	0.143185	0.548859	0.544999	0.534926	0.23932	0.638949	0.701287	0.638949	0.610961	0.380021	0.686439	0.462164	0.33334	0.637174	0.472951	0.550672	0.2641	0.183724	0.807913	0.151417	0.811443		0.62	0.00104357	0.000799884	0.00148441	0.00138612	0.00155475	0.000747782	0.00212675	6.0467e-05			-0.337	1.00482	1.01395	1.00271	0.996799	0.997199	1.00129	1.03365	0.973786
	0.507868	0.792865	0.507868	0.481097	0.452328	0.370704	0.549198	-0.0190753	0.544803	0.906505	0.58136	0.0328972	0.432567	0.974869	0.432567	0.210873	0.417074	0.78856	0.503527	0.593253	0.722886	0.569709	0.578809	0.359052	0.310511	0.575305	0.125333	0.42424		0.63	0.00106808	0.000827157	0.00153038	0.0014263	0.00160239	0.000770729	0.00219092	6.21957e-05			-0.336	0.997352	1.00542	1.00373	1.01396	1.01676	1.00296	1.02962	1.08455
	0.425955	0.739875	0.425955	0.139244	0.513403	0.778342	0.602573	0.715883	0.534926	0.535196	0.451264	0.647556	0.56111	0.527937	0.56111	0.356224	0.462164	0.802714	0.602373	0.325016	0.854133	0.684609	0.586619	0.517409	0.250373	0.720382	0.0868387	-0.144377		0.64	0.00109259	0.000854962	0.00157746	0.00146647	0.00165024	0.000793992	0.00225508	6.39244e-05			-0.335	0.99482	1.00342	1.00276	1.00327	1.00938	0.996832	1.10135	1.02167
	0.42765	0.757808	0.42765	0.129589	0.523181	0.666131	0.63646	0.608165	0.58136	0.657269	0.612851	0.451026	0.523877	0.559928	0.523877	0.39514	0.503527	0.793704	0.37643	0.254317	0.550672	0.489846	0.604273	0.386194	0.145181	0.79678	0.161836	0.580536		0.65	0.00111729	0.000884357	0.00162453	0.00150851	0.00169883	0.000818451	0.00232371	6.57222e-05			-0.334	0.996761	1.00304	1.00211	1.00645	1.0016	0.999175	1.01904	1.0357
	0.488708	0.695076	0.488708	0.280862	0.549198	0.368946	0.452713	-0.0772674	0.451264	0.480688	0.629926	0.210927	0.575754	0.562404	0.575754	0.212881	0.602373	0.796462	0.320908	0.192469	0.578809	0.485771	0.75342	0.142118	0.0404389	0.829737	0.22265	0.840505		0.66	0.00114246	0.000913752	0.00167385	0.0015512	0.0017497	0.000842909	0.0023928	6.76255e-05			-0.333	0.996345	0.999063	1.00206	1.01063	1.01049	0.999603	1.09208	0.981275
	0.475105	0.766702	0.475105	0.364774	0.602573	0.516928	0.598828	0.417767	0.612851	0.776914	0.631245	0.25647	0.456764	0.467481	0.456764	0.17698	0.37643	0.867527	0.447498	0.436556	0.586619	0.713696	0.72335	0.722225	0.188782	0.851994	0.215559	0.517114		0.67	0.00116763	0.000943931	0.00172402	0.00159389	0.00180057	0.000868155	0.00246189	6.95288e-05			-0.332	0.999395	1.00359	1.00095	1.01696	1.0181	1.00045	0.994836	0.9951
	0.547115	0.754257	0.547115	0.362686	0.63646	0.561702	0.563289	0.775332	0.629926	0.556351	0.59465	0.467731	0.533919	0.647205	0.533919	0.196111	0.320908	0.733937	0.423978	0.356404	0.604273	0.484212	0.655684	0.264158	0.151417	0.75795	0.165969	0.761092		0.68	0.00119304	0.000975543	0.00177419	0.00163885	0.0018532	0.000894195	0.00253495	7.14321e-05			-0.331	1.00403	0.997647	1.00302	1.01272	1.01387	1.0021	1.00908	1.06615
	0.4219	0.717697	0.432641	0.416216	0.452713	0.781512	0.443167	0.496944	0.631245	0.573466	0.570281	0.390164	0.484918	0.505709	0.484918	0.388768	0.423978	0.557856	0.475782	0.740783	0.75342	0.445866	0.50472	0.239733	0.109837	0.624837	0.218571	0.664507		0.69	0.0012188	0.00100716	0.00182697	0.00168414	0.00190722	0.000920235	0.00260918	7.3362e-05			-0.33	1.00149	1.00037	1	1.00539	1.00693	1.00004	1.02128	1.02117
	0.432641	0.66811	0.309121	0.155172	0.598828	0.515908	0.464298	0.848141	0.59465	0.659322	0.593193	-0.0387241	0.497525	0.508635	0.497525	0.658575	0.475782	0.681794	0.395742	0.969057	0.72335	0.566953	0.425939	0.265454	0.125333	0.878709	0.247714	0.6646		0.7	0.00124456	0.00103982	0.00188033	0.00172943	0.00196124	0.000947577	0.00268341	7.54537e-05			-0.329	1.0044	1.01116	0.99981	1.00338	0.994416	0.999015	1.01323	1.00356
	0.309121	0.791599	0.314038	0.552578	0.582775	0.826942	0.482241	0.662207	0.570281	0.40871	0.954899	0.443637	0.550102	0.526729	0.550102	0.42374	0.395742	0.723384	0.445984	0.743417	0.655684	0.461847	0.651824	0.183553	0.0868387	1.01565	0.118363	0.0495796		0.71	0.0012706	0.00107375	0.0019337	0.00177741	0.00201814	0.000975271	0.00276106	7.75454e-05			-0.328	1.00301	1.00703	1.00112	1.00377	0.993532	0.9979	1.04263	0.973069
	0.314038	0.777975	0.187003	0.912295	0.563289	0.730593	0.581622	0.386736	0.593193	0.463315	0.548681	0.249902	0.57352	0.667601	0.57352	0.240776	0.445984	0.564268	0.476148	0.215801	0.50472	0.637933	0.570285	0.525888	0.161836	0.832234	0.167799	0.268641		0.72	0.00129688	0.00110767	0.00199005	0.00182539	0.00207544	0.0010031	0.00284066	7.96371e-05			-0.327	1.00057	1.00437	1.00416	1.00041	0.996684	0.997033	1.02579	1.05597
	0.187003	0.886121	0.354347	0.255075	0.443167	0.7011	0.387391	0.388747	0.548681	0.582228	0.696168	-0.011428	0.475125	0.589692	0.475125	0.411826	0.476148	0.732655	0.438205	0.433649	0.425939	0.628449	0.624666	0.221342	0.22265	0.839934	0.256877	0.426647		0.73	0.00132316	0.00114294	0.0020467	0.00187372	0.00213342	0.00103252	0.00292027	8.17288e-05			-0.326	1.00246	1.00261	1.00221	1.00268	1.01328	0.999616	0.989064	1.03488
	0.00636472	1.05306	0.302594	0.322983	0.464298	0.554635	0.353937	0.629418	0.696168	0.833046	0.558062	0.328542	0.404367	0.55936	0.404367	0.0352415	0.438205	0.211015	0.501128	0.407277	0.651824	0.457755	0.558613	0.322721	0.215559	0.882507	0.0731458	0.808632		0.74	0.00134972	0.00117927	0.00210336	0.00192446	0.00219415	0.00106194	0.00300265	8.40006e-05			-0.325	1.00139	1.00724	0.999229	1.00871	1.009	1.00331	1.05782	1.07752
	0.354347	0.880552	0.348564	0.453448	0.482241	0.68371	0.461861	0.0878146	0.558062	0.392485	0.503701	0.185897	0.539463	0.733268	0.539463	0.267845	0.501128	0.491939	0.358226	0.533578	0.570285	0.568846	0.673853	0.693738	0.165969	0.6846	0.203488	0.75149		0.75	0.00137643	0.0012156	0.00216338	0.00197521	0.00225488	0.00109203	0.00308784	8.62954e-05			-0.324	0.998362	1.01214	1.00094	1.00989	1.00636	1.00051	1.02665	0.968652
	0.302594	1.06738	0.333243	0.0136143	0.581622	0.692645	0.490576	0.218879	0.503701	0.56474	0.480579	0.518474	0.436113	0.628677	0.436113	0.363437	0.358226	0.870754	0.405408	0.521323	0.624666	0.437728	0.604818	0.432842	0.218571	0.939772	0.16528	0.516678		0.76	0.00140314	0.00125357	0.0022234	0.00202669	0.00231745	0.00112326	0.00317303	8.85902e-05			-0.323	1.00776	1.00443	0.999422	1.00916	0.99564	1.00262	1.00286	1.0027
	0.348564	0.679475	0.247362	1.17067	0.387391	0.715108	0.554766	0.154078	0.480579	0.593038	0.642222	0.512968	0.449862	0.792743	0.449862	0.758781	0.405408	0.502127	0.591204	0.139312	0.558613	0.657856	0.475767	0.653273	0.247714	0.787873	0.0635177	0.504362		0.77	0.00143014	0.00129239	0.00228375	0.00208027	0.00238175	0.00115449	0.00326032	9.0885e-05			-0.322	0.989911	1.00247	0.999568	1.00883	1.00684	1.00364	1.0354	1.06082
	0.333243	0.617458	0.513344	0.326808	0.353937	0.635368	0.341634	0.363755	0.642222	0.529326	0.606463	0.833282	0.579653	0.539632	0.579653	0.434828	0.591204	0.70244	0.461289	0.120285	0.673853	0.407423	0.58456	0.578519	0.118363	0.849341	0.157853	0.507758		0.78	0.00145721	0.00133121	0.00234722	0.00213386	0.00244605	0.00118696	0.0033513	9.33184e-05			-0.321	0.993448	1.00131	1.00407	0.98584	1.00121	1.0024	1.06118	1.02479
	0.247362	0.815542	0.32979	0.1668	0.461861	0.704444	0.504333	0.0487122	0.606463	0.568189	0.561259	0.283563	0.686648	0.612147	0.686648	-0.0177331	0.461289	1.01956	0.545826	0.425449	0.604818	0.55733	0.569234	0.515693	0.167799	0.849133	0.217091	0.39341		0.79	0.00148427	0.001372	0.00241069	0.00218859	0.00251346	0.00122008	0.00344228	9.58323e-05			-0.32	1.00906	1.0019	0.998678	1.00274	1.00054	1.01353	1.02885	1.02905
	0.513344	0.757599	0.459566	0.037922	0.490576	0.652268	0.582862	0.365904	0.561259	0.755501	0.636122	0.00484751	0.614765	0.584349	0.614765	0.320483	0.545826	0.443895	0.398926	0.634459	0.475767	0.638484	0.495354	0.462782	0.256877	0.831338	0.253605	0.879343		0.8	0.00151159	0.0014134	0.00247483	0.0022451	0.00258148	0.0012532	0.0035346	9.83463e-05			-0.319	1.00447	1.00258	0.999457	1.01574	1.0108	1.00213	0.985756	1.01798
	0.32979	0.725521	0.345571	0.814859	0.554766	0.462389	0.433972	0.234729	0.636122	0.484079	0.625384	0.175337	0.576064	0.613829	0.576064	0.320854	0.398926	0.687214	0.360568	0.754238	0.58456	0.711321	0.499629	0.443776	0.0731458	0.839227	0.202018	0.00846459		0.81	0.00153893	0.0014548	0.00254183	0.0023016	0.0026501	0.00128819	0.00363157	0.00010086			-0.318	0.988292	1.00581	1.00149	1.00563	0.983269	1.00839	1.0533	0.979973
	0.459566	0.675939	0.489275	0.147792	0.341634	0.97859	0.443048	0.53797	0.625384	0.621729	0.554478	0.160979	0.570188	0.571283	0.570188	0.519621	0.360568	1.01316	0.354971	0.19003	0.569234	0.582418	0.627053	0.356376	0.203488	0.887383	0.197555	0.403661		0.82	0.00156627	0.00149851	0.00260882	0.00235967	0.002722	0.00132328	0.00372854	0.000103463			-0.317	0.999231	1.00891	0.99868	1.00677	1.00158	0.998729	1.03276	1.00175
	0.345571	0.87541	0.547507	0.0775339	0.504333	0.452812	0.496963	0.460542	0.554478	0.405771	0.47522	0.205291	0.457618	0.619429	0.535585	0.155472	0.354971	0.69358	0.483175	0.286293	0.495354	0.491884	0.698652	0.724031	0.16528	0.755423	0.177472	0.596013		0.83	0.0015938	0.00154258	0.00267684	0.00241918	0.0027939	0.00135886	0.00382606	0.000106213			-0.316	1.00726	1.00609	1.0032	0.999326	0.989199	1.00038	1.03169	0.993254
	0.489275	0.518181	0.31374	0.559757	0.582862	0.481933	0.340423	-0.000430877	0.47522	0.586607	0.537091	0.233511	0.62734	0.405276	0.457618	0.55671	0.483175	0.666597	0.42483	0.18715	0.499629	0.579468	0.568825	0.331579	0.0635177	0.992871	0.0120398	0.609471		0.84	0.00162133	0.00158664	0.00274743	0.00247869	0.00286771	0.00139602	0.00392921	0.000108963			-0.315	1.00008	1.00895	0.995541	1.00784	1.01145	1.00018	1.12832	1.00775
	0.547507	0.445954	0.250465	0.708331	0.433972	0.608038	0.575086	0.569141	0.537091	0.618473	0.570606	0.435355	0.582366	1.0091	0.62734	0.148154	0.42483	0.589544	0.499959	0.250933	0.627053	0.899049	0.660253	0.620012	0.157853	0.846263	0.227035	0.504763		0.85	0.00164888	0.00163336	0.00281802	0.00254019	0.00294366	0.00143318	0.00403235	0.000111713			-0.314	1.00317	0.999838	1.00179	1.01322	0.997603	1.00009	1.02603	1.00155
	0.31374	0.704923	0.203412	0.814536	0.443048	0.710436	0.682066	0.31487	0.570606	0.560282	0.547273	0.246094	0.270747	0.913661	0.582366	0.429703	0.499959	0.782658	0.521194	-0.00824264	0.698652	0.42636	0.549878	0.249167	0.0460714	1.0174	0.416386	0.368903		0.86	0.00167652	0.00168017	0.00288999	0.00260277	0.0030196	0.00147146	0.0041355	0.000114494			-0.313	0.997669	1.00664	1	1.00731	0.995739	1.00491	1.00133	1.00729
	0.250465	0.756371	0.495426	0.418471	0.496963	0.527867	0.523191	0.18661	0.547273	0.54062	0.50211	0.405457	0.437393	1.18387	0.270747	0.220288	0.521194	0.876173	0.560524	0.177624	0.568825	0.525767	0.724878	0.515087	-0.0453186	1.0305	0.27399	0.66354		0.87	0.00170415	0.00172718	0.00296424	0.00266534	0.00309886	0.00151077	0.00424469	0.000117498			-0.312	0.995158	1.00051	1.00294	1.023	1.01173	1.00427	0.999617	0.957631
	0.203412	0.862664	0.589246	0.49576	0.340423	0.855545	0.458505	0.283474	0.50211	0.558205	0.543114	0.466493	0.580458	0.655851	0.437393	0.869388	0.560524	0.809649	0.4162	0.382762	0.549878	0.478783	0.509514	0.398545	0.217091	0.858491	0.0976495	0.624832		0.88	0.0017318	0.00177681	0.00303849	0.00273037	0.00317901	0.00155009	0.00435418	0.000120501			-0.311	0.995789	1.01205	0.998303	1.01462	1.00752	1.01215	0.984556	1.02914
	0.495426	0.644114	0.383753	0.368774	0.575086	0.663527	0.563578	0.448137	0.543114	0.458451	0.4232	0.0652366	-0.0191314	0.804397	0.580458	0.395126	0.4162	0.893082	0.440388	0.413701	0.724878	0.353154	0.648567	0.0846738	0.253605	0.776346	0.218039	0.932424		0.89	0.00175947	0.00182644	0.00311448	0.00279609	0.00325963	0.00159123	0.00446368	0.000123505			-0.31	0.997951	0.999412	0.997644	1.01636	1.01329	1.0032	1.01906	0.999825
	0.589246	0.735417	0.48818	0.130028	0.682066	0.762938	0.488578	0.302021	0.4232	0.805332	0.519277	0.213767	0.545459	0.564541	-0.0191314	0.183889	0.440388	0.698733	0.52873	0.459585	0.509514	0.708204	0.705809	0.399374	0.202018	0.851707	0.0922845	0.595747		0.9	0.00178714	0.00187657	0.00319244	0.00286181	0.00334416	0.00163279	0.00457849	0.000126509			-0.309	0.996867	1.00537	1.00328	1.01445	1.00943	1.00287	0.99283	0.996693
	0.383753	0.624495	0.333884	0.806799	0.523191	0.640364	0.38072	0.521776	0.519277	0.339686	0.358886	0.213742	0.566358	0.568239	0.545459	0.211028	0.435435	0.424544	0.523815	0.462758	0.648567	0.525626	0.622158	0.0823366	0.197555	0.752756	0.217077	0.75928		0.91	0.00181479	0.00192909	0.0032704	0.00293045	0.00342868	0.00167459	0.0046945	0.000129749			-0.308	1.00779	1.00292	1.00352	1.01727	1.00419	1.0016	1.0917	1.00289
	0.48818	0.781427	0.566095	0.784319	0.458505	0.650153	0.496774	0.327776	0.358886	0.67504	0.646922	0.585491	0.379337	0.508997	0.566358	0.296764	0.52873	0.617335	0.43274	0.943215	0.705809	0.579679	0.77713	0.144333	0.177472	0.816849	0.254391	0.421599		0.92	0.00184242	0.00198161	0.00335049	0.00299938	0.00351515	0.00171851	0.00481051	0.000133026			-0.307	0.996254	1.00294	1.0031	0.997295	1.01524	1.0006	1.00254	0.968775
	0.333884	0.679167	0.437917	0.0964631	0.563578	0.701843	0.432995	0.355058	0.646922	0.355156	0.467842	0.350379	0.567419	0.4524	0.379337	0.240802	0.523815	0.670777	0.518276	0.16945	0.622158	0.726542	0.64947	0.158693	0.0120398	0.906374	0.153085	0.512974		0.93	0.00187006	0.00203496	0.00343221	0.00306844	0.00360422	0.00176242	0.00493104	0.000136302			-0.306	0.997288	1.00748	1.00558	1.0096	1.00102	1.00474	1.03927	0.989843
	0.566095	0.535394	0.41057	0.7068	0.488578	0.571748	0.37678	0.374955	0.467842	0.582294	0.347031	0.0716391	0.495391	0.64509	0.567419	0.467919	0.43274	0.676728	0.339929	-0.177753	0.77713	0.752765	0.604387	0.521245	0.227035	1.01266	-0.0248229	-0.17688		0.94	0.00189763	0.00209044	0.00351393	0.00314065	0.0036933	0.00180729	0.00505372	0.000139579			-0.305	1.00364	1.00371	1.00374	1.01004	0.997092	1.00694	0.993911	1.01127
	0.437917	0.506056	0.552052	-0.07336	0.38072	0.636954	0.555338	0.250888	0.347031	1.00903	0.552026	0.213627	0.396828	0.605051	0.495391	0.513704	0.518276	0.858907	0.564049	0.348715	0.64947	0.421717	0.935014	0.080157	0.416386	0.825858	0.169057	0.40607		0.95	0.00192517	0.00214593	0.00359816	0.00321285	0.00378589	0.00185366	0.00517639	0.000143035			-0.304	1.01146	1.0053	1.00202	1.00743	1.01174	0.995648	1.0169	1.02093
	0.41057	0.840431	0.379591	0.175004	0.496774	0.556621	0.435233	0.767367	0.552026	0.690605	0.722994	0.355074	0.647566	0.499457	0.396828	0.411299	0.339929	0.505577	0.556773	0.80814	0.604387	0.725563	0.681973	0.499856	0.27399	0.826869	0.0778677	0.755232		0.96	0.00195271	0.00220256	0.00368368	0.00328563	0.00387969	0.00190003	0.00530275	0.000146604			-0.303	1.00267	1.01125	0.998281	1.01102	0.99586	0.997023	1.0112	0.996705
	0.552052	0.73785	0.503406	0.763053	0.432995	0.61518	0.580319	0.153498	0.722994	0.516802	0.526165	-0.0734584	0.513359	0.597465	0.647566	-0.0736447	0.564049	0.723698	0.475049	0.920646	0.681973	0.281647	0.527643	0.635027	0.0976495	0.848322	0.231659	0.15789		0.97	0.00198014	0.00226108	0.00376921	0.00336118	0.00397381	0.00194813	0.00543223	0.000150174			-0.302	0.993339	1.00994	1.00197	1.01748	1.00005	1.00066	1.05187	0.982309
	0.379591	0.546679	0.44205	0.711421	0.37678	0.65569	0.40758	0.981108	0.526165	0.746292	0.496884	0.216319	0.353348	0.538414	0.513359	0.384736	0.556773	0.614639	0.356661	0.978274	0.527643	0.727331	0.655575	0.378174	0.218039	0.895394	0.101939	0.931311		0.98	0.00200753	0.00231959	0.00385762	0.00343672	0.00407252	0.00199707	0.0055617	0.000153743			-0.301	1.00448	1.00666	0.999596	1.01777	1.02156	1.00575	1.04711	1.04837
	0.546372	0.706079	0.435115	0.632391	0.555338	0.674413	0.431202	0.646655	0.496884	0.688768	0.558657	0.149091	0.446483	0.695761	0.353348	0.401307	0.475049	1.06975	0.456273	0.420709	0.655575	0.403575	0.618814	0.164162	0.0922845	0.75005	0.0998532	1.13086		0.99	0.00203491	0.0023796	0.00394698	0.0035133	0.00417122	0.002046	0.00569398	0.000157425			-0.3	1.00496	1.00678	1.00242	1.01494	0.989936	1.00017	1.05328	0.980596
	0.503406	0.824484	0.36688	0.3143	0.435233	0.69701	0.474831	0.22337	0.558657	0.614138	0.343732	-0.0972972	0.45569	0.545406	0.446483	0.255588	0.356661	0.584641	0.420551	0.248476	0.618814	0.565711	0.609446	0.341093	0.217077	1.05254	0.174469	0.634881		1	0.00206215	0.0024412	0.00403635	0.00359225	0.00427188	0.00209751	0.00583037	0.000161309			-0.299	1.00352	1.00705	1.0013	1.00721	0.997426	1.0083	0.989959	0.949875
	0.44205	1.0788	0.435675	0.131735	0.580319	0.722364	0.532343	0.299476	0.343732	0.662931	0.569083	0.32092	0.571075	0.56573	0.45569	0.27171	0.456273	0.657656	0.662639	0.279949	0.609446	0.386411	0.671011	0.700178	0.254391	1.1016	0.18723	0.593606		1.01	0.00208936	0.00250281	0.00412897	0.0036712	0.00437568	0.00214911	0.00596677	0.000165192			-0.298	1.00779	1.00549	1.00281	1.01181	0.996079	1.00523	0.979142	0.979904
	0.274101	0.779335	0.379877	0.431186	0.40758	0.715006	0.680046	0.0840419	0.569083	0.804449	0.669011	0.379832	0.752692	0.473076	0.571075	0.424167	0.481822	0.481592	0.412928	0.768625	0.671011	0.505322	0.623216	0.245337	0.153085	1.00418	0.12835	0.0963288		1.02	0.00211657	0.00256626	0.0042222	0.00375165	0.00447948	0.00220142	0.00610505	0.000169075			-0.297	1.0076	1.00043	1.00297	1.01057	1.00216	1.00215	1.04113	0.971333
	0.435115	0.968192	0.449196	-0.00171157	0.431202	0.755764	0.421892	0.418871	0.669011	0.731924	0.539423	0.0433933	0.659098	0.629531	0.752692	0.237871	0.420551	0.733745	0.551262	0.45112	0.623216	0.389137	0.20606	0.285633	-0.0248229	1.17221	0.098236	0.111381		1.03	0.00214358	0.00263101	0.00431544	0.00383407	0.00458698	0.0022558	0.00624847	0.000172994			-0.296	1.00231	1.00246	1.0023	1.01887	0.996748	1.00232	1.01743	0.954262
	0.36688	0.767709	0.367469	0.402219	0.474831	0.584291	0.444634	-0.113919	0.539423	0.327796	0.632644	0.877215	0.553236	0.762074	0.663862	0.0972828	0.662639	0.278488	0.600158	0.470975	0.20606	0.81393	0.00459659	-0.17641	0.169057	0.814502	0.368875	0.175556		1.04	0.00217058	0.00269577	0.0044123	0.00391648	0.00469606	0.00231019	0.0063919	0.000177212			-0.295	0.996696	1.00105	0.99663	1.01267	0.994959	1.00195	0.985025	1.0383
	0.435675	0.977189	0.582916	0.477663	0.532343	0.284897	0.32118	0.52363	0.632644	0.608558	0.611019	0.326199	0.516254	0.413129	0.659098	0.308106	0.412928	0.832621	0.408353	0.458251	0.00459659	1.17257	0.565301	0.566984	0.0778677	0.800439	0.0244741	0.607477		1.05	0.00219757	0.00276273	0.00450942	0.00400089	0.00480525	0.00236615	0.00653626	0.00018143			-0.294	0.996986	1.01127	1.00023	0.994791	1.01361	1.00417	0.966061	0.987172
	0.379877	0.597272	0.34712	1.17712	0.421892	0.583921	0.60456	0.412579	0.611019	0.787013	0.613479	0.368176	0.700392	0.765849	0.553236	0.824426	0.551262	0.730343	0.582921	0.708148	0.565301	0.531417	0.576254	0.284041	0.231659	0.794901	0.145952	0.188307		1.06	0.00222437	0.00283069	0.00460665	0.00408683	0.00491979	0.00242343	0.0066868	0.000185649			-0.293	1.00736	0.996973	1.0011	1.01165	1.00029	0.999231	0.993544	1.00897
	0.449196	0.48361	0.422794	0.445387	0.444634	0.803484	0.506234	-0.156722	0.613479	0.746573	0.606272	0.169812	0.539765	0.717621	0.516254	0.354294	0.600158	0.691304	0.615547	0.412078	0.576254	0.485292	0.573365	0.0854212	0.101939	0.810534	0.0915626	0.294234		1.07	0.00225117	0.00289865	0.00470767	0.00417277	0.00503433	0.00248071	0.00683734	0.000189867			-0.292	0.998941	1.00729	1.00254	1.01333	1.0138	1.01002	1.00947	1.00346
	0.367469	0.862257	0.296337	0.0509684	0.32118	0.458995	0.881765	-0.0272752	0.606272	0.608046	0.666104	0.334026	0.574701	0.568973	0.700392	0.314867	0.408353	0.614171	0.485236	0.458129	0.573365	0.761397	0.572152	0.0506953	0.0998532	0.816058	0.266986	0.368272		1.08	0.00227793	0.00296918	0.00480869	0.00426119	0.00515079	0.0025405	0.00698789	0.000194391			-0.291	1.00309	0.99982	1.00117	1.00204	1.00744	1.00588	1.09486	1.01964
	0.582916	0.622633	0.248605	0.25126	0.60456	0.447416	0.549646	0.397979	0.666104	0.70382	0.507235	0.40614	0.543466	0.561484	0.539765	0.00644284	0.582921	0.634942	0.709033	0.253917	0.572152	0.612519	0.921405	-0.0129325	0.174469	0.847867	0.0941362	0.17509		1.09	0.00230454	0.0030404	0.00491018	0.00435072	0.00527098	0.00260081	0.00714559	0.000198967			-0.29	1.00489	0.998827	1.00227	1.01799	1.01677	0.99887	0.99184	1.01749
	0.34712	0.693967	0.380741	0.514049	0.506234	0.69065	0.514513	0.527607	0.507235	0.628341	0.552054	0.39157	0.503473	0.510527	0.574701	0.449931	0.615547	0.704656	0.66021	0.240615	0.658279	0.625318	0.658279	1.10194	0.18723	0.952556	0.082657	1.11322		1.1	0.00233115	0.00311161	0.0050151	0.00444024	0.00539118	0.00266148	0.00730333	0.000203543			-0.289	1.0011	0.999304	1.0049	1.01136	1.00121	1.00014	1.02017	1.03565
	0.422794	0.755121	0.308448	0.319089	0.881765	0.192267	0.5219	0.256248	0.552054	0.538869	0.133307	-0.04118	0.648805	0.604018	0.543466	0.519314	0.485236	0.697944	0.448641	0.827368	0.611308	0.358633	0.611308	0.355785	0.12835	1.02019	0.150181	-0.156892		1.11	0.00235772	0.00318578	0.00512003	0.00453277	0.00551521	0.00272492	0.00746108	0.000208119			-0.288	0.997389	1.00171	1.00274	1.00942	1.00624	1.00489	0.9643	0.98741
	0.296337	0.65795	0.472607	0.284734	0.549646	0.573142	0.73014	0.412563	0.133307	0.901111	-0.0329029	0.716268	0.504004	0.542203	0.503473	0.59665	0.709033	0.361565	0.434957	1.12708	0.684394	0.424314	0.684394	-0.0928344	0.098236	0.829222	0.135445	0.0649754		1.12	0.00238418	0.0032603	0.00522579	0.00462593	0.00564125	0.00278836	0.00762505	0.000212923			-0.287	0.999701	0.999019	1.00009	1.00723	1.00963	1.00381	1.00303	0.940705
	0.248605	0.766735	0.432632	0.792506	0.514513	0.425667	0.557519	0.52903	-0.0329029	0.75217	0.64425	0.471149	0.504466	0.76486	0.648805	0.47088	0.448641	0.665646	0.294924	0.519131	0.604065	0.676779	0.604065	0.0877392	0.368875	1.08566	0.0124361	0.0125349		1.13	0.00241065	0.00333482	0.00533463	0.0047191	0.00576729	0.00285313	0.00779006	0.00021788			-0.286	1.0059	1.00717	1.00464	0.999674	1.01271	1.00539	1.00473	1.03317
	0.380741	0.790941	0.586384	0.0955703	0.5219	0.56037	0.658198	-0.0503944	0.64425	0.597972	0.595852	0.0663672	0.411514	0.437023	0.504004	0.388186	0.434957	0.575708	0.0403317	0.0143494	0.561602	0.535435	0.561602	0.271764	0.0244741	0.860751	0.112027	0.804343		1.14	0.00243708	0.00341268	0.00544346	0.00481579	0.0058992	0.00291982	0.00795507	0.000222838			-0.285	1.00665	1.00077	1.00459	1.01417	1.01723	1.00949	0.977103	0.974807
	0.308448	0.6333	0.37383	0.75169	0.73014	0.731274	0.324632	0.690309	0.595852	0.551599	0.480916	0.701152	0.650204	0.520357	0.504466	0.361401	0.294924	0.658183	0.624135	0.362665	0.597221	0.397216	0.597221	0.507528	0.145952	0.820497	0.138066	0.449716		1.15	0.00246348	0.00349055	0.0055535	0.00491266	0.00603127	0.00298652	0.00812536	0.000227795			-0.284	1.00446	1.00849	1.00084	1.00423	1.00172	1.00692	0.992847	0.986555
	0.472607	0.847101	0.299861	0.157789	0.557519	0.85018	0.485473	0.10136	0.480916	0.559448	0.568865	0.129701	0.553213	0.794047	0.411514	0.095602	0.0403317	0.841167	0.556654	0.576505	0.294492	0.76879	0.294492	0.592593	0.0915626	0.969691	0.259981	0.344874		1.16	0.00248987	0.00356876	0.00566623	0.00500984	0.00616516	0.00305557	0.0082977	0.00023289			-0.283	1.01402	1.01277	1.00121	1.02355	0.998641	1.00118	0.972271	0.988314
	0.432632	0.682576	0.393964	0.320416	0.658198	0.522388	0.289748	0.701094	0.568865	0.588492	0.545637	0.696509	0.507597	0.647145	0.650204	0.389808	0.624135	0.582977	0.465618	0.87044	0.649837	0.523138	0.649837	0.561097	0.266986	0.858328	0.0300326	-0.104255		1.17	0.00251627	0.00365002	0.00577897	0.00511045	0.00630344	0.00312564	0.00847003	0.000238252			-0.282	1.00633	1.00455	1.0032	1.00408	1.01493	1.00531	0.99389	1.02531
	0.586384	0.469917	0.402728	0.533307	0.324632	0.74414	0.569528	0.342884	0.545637	0.523159	0.52301	0.211607	0.606192	0.724885	0.553213	0.479079	0.556654	0.584043	0.440929	-0.136822	0.534396	0.69756	0.534396	0.433743	0.0941362	0.733468	0.0359394	0.0797687		1.18	0.00254269	0.00373129	0.00589326	0.00521107	0.00644172	0.00319571	0.00864666	0.000243614			-0.281	1.00331	1.00705	0.999045	1.00801	1.01063	1.00675	1.06714	1.02134
	0.37383	0.591984	0.414045	0.791135	0.485473	0.901748	0.515116	0.391777	0.52301	0.666469	0.734267	-0.0802719	0.626303	0.526236	0.507597	0.494542	0.465618	0.756512	0.48764	0.389289	0.594315	0.60737	0.594315	0.716349	0.082657	0.868415	0.168534	1.00235		1.19	0.0025691	0.00381325	0.0060099	0.0053125	0.00658391	0.00326924	0.00882636	0.000248975			-0.28	1.00377	1.00755	1.00054	1.02665	0.992252	1.00106	1.04661	1.04987
	0.299861	0.58483	0.464776	0.499899	0.289748	0.81239	0.484731	0.66687	0.734267	0.675641	0.646643	0.284574	0.108909	0.827065	0.479783	0.730037	0.440929	0.733805	0.297321	0.221179	0.655786	0.622065	0.655786	0.355463	0.150181	0.693498	0.16202	0.673577		1.2	0.00259562	0.00389796	0.00612653	0.00541692	0.00672859	0.00334281	0.00900606	0.000254375			-0.279	1.0037	1.00009	1.00197	1.01972	1.01228	1.00257	1.06879	0.999738
	0.393964	0.870138	0.378738	0.395549	0.569528	0.712513	0.555113	0.458	0.646643	0.580019	0.577066	-0.104176	0.168377	0.978017	0.606192	0.237643	0.48764	0.672739	0.466106	0.422996	0.397604	0.895882	0.397604	0.24791	0.135445	0.953301	0.166153	0.472526		1.21	0.00262218	0.00398267	0.00624507	0.00552135	0.00687327	0.00341739	0.00918907	0.000260164			-0.278	1.00066	1.01218	0.998421	1.02045	1.0117	0.99992	1.05818	0.985149
	0.402728	0.815753	0.456841	0.448794	0.515116	0.635216	0.538809	0.687634	0.577066	0.524999	0.565132	0.140029	0.565965	0.768471	0.626303	0.280865	0.297321	0.653857	0.387431	0.13117	0.439687	0.603254	0.439687	0.261106	0.0124361	1.0275	0.157348	1.02132		1.22	0.00264873	0.00406844	0.00636559	0.0056271	0.00702406	0.00349458	0.00937617	0.000265953			-0.277	1.00613	1.01019	0.999967	1.01854	0.998531	1.0018	0.975468	0.967704
	0.414045	0.660709	0.311875	0.231955	0.484731	0.699185	0.901083	-0.131408	0.565132	0.519259	0.525828	0.246913	0.496713	0.574152	0.108909	0.30558	0.466106	0.781013	0.499605	0.878259	0.567436	0.734453	0.567436	0.209618	0.117157	0.829967	0.169985	0.00626816		1.23	0.00267555	0.00415664	0.0064861	0.00573539	0.00717532	0.00357177	0.00956327	0.000271742			-0.276	1.00756	1.0041	0.999187	1.02106	1.01134	1.00628	1.0505	0.985522
	0.464776	0.742752	0.33582	0.223014	0.555113	0.902104	0.673515	-0.0910535	0.525828	0.606207	0.587118	0.111839	0.54751	0.648104	0.168377	0.0769347	0.387431	0.773113	0.488652	0.298737	0.474535	0.912549	0.474535	0.0398423	0.112027	0.830853	0.187109	0.510805		1.24	0.0027024	0.00424483	0.00660887	0.00584368	0.00732825	0.00365107	0.00975268	0.000277531			-0.275	1.00365	1.00428	1.00294	1.01148	1.00467	1.00346	1.00317	0.988062
	0.378738	0.750173	0.534066	0.425256	0.538809	0.463149	0.779032	0.185972	0.587118	0.643537	0.476523	0.409282	0.54457	0.472966	0.565965	0.298042	0.499605	0.437385	0.403858	0.166152	0.630279	0.348349	0.630279	0.261038	0.138066	1.06234	0.141242	0.155046		1.25	0.00272926	0.00433446	0.00673325	0.00595383	0.00748625	0.00373201	0.00994721	0.000283696			-0.274	1.0076	1.00298	1.0026	1.0122	0.9987	0.998207	1.00075	0.979952
	0.456841	0.669073	0.363044	0.091711	0.901083	0.184685	0.714078	0.331241	0.476523	0.606195	0.512696	0.511383	0.670608	0.528361	0.496713	0.302073	0.488652	1.00529	0.548449	0.30094	0.62441	0.581812	0.62441	0.197984	0.259981	0.93234	0.192463	0.412952		1.26	0.0027566	0.00442618	0.00685762	0.00606604	0.00764426	0.00381294	0.0101417	0.000289935			-0.273	1.00457	1.00614	1.00289	1.00355	1.00067	1.00408	1.02594	1.00022
	0.311875	0.653453	0.395425	-0.0675806	0.673515	0.651456	0.391024	0.891905	0.512696	0.606444	0.591611	0.259915	0.645747	0.481694	0.54751	0.285171	0.403858	0.628265	0.441051	0.64486	0.490011	0.523425	0.490011	0.517136	0.0300326	0.854826	0.187351	0.60291		1.27	0.00278394	0.0045179	0.0069846	0.00617824	0.00780619	0.00389716	0.0103376	0.000296175			-0.272	1.00047	1.00504	1.00159	1.01961	1.00358	1.0106	1.10505	1.0157
	0.33582	0.764951	0.456181	0.196749	0.779032	0.403345	0.557816	0.302594	0.591611	0.522452	0.540728	0.367323	0.637235	0.327842	0.54457	0.431037	0.548449	0.504953	0.0764509	0.515402	0.603174	0.571083	0.603174	0.380411	0.0359394	0.895438	0.1584	0.384248		1.28	0.00281136	0.00461144	0.00711281	0.00629286	0.00797111	0.00398194	0.0105396	0.000302415			-0.271	1.0115	1.00549	1.00099	1.00957	1.01537	1.00366	1.03152	0.99814
	0.534066	0.55988	0.446099	0.231293	0.714078	0.604125	0.833856	-0.152311	0.540728	0.519127	0.653271	0.694988	0.583259	0.587787	0.670608	0.392084	0.441051	0.699814	0.481648	0.170699	0.574276	0.518839	0.574276	0.32078	0.168534	0.830186	0.236111	0.318686		1.29	0.00283942	0.00470674	0.00724102	0.00640904	0.00813604	0.00406729	0.0107415	0.000308929			-0.27	0.996943	1.01521	0.999053	1.01753	1.01046	1.00943	1.03771	0.947973
	0.363044	0.720579	0.495289	0.778439	0.391024	0.631144	0.980137	0.0690021	0.653271	0.522723	0.542223	0.162725	0.605922	0.557836	0.645747	0.479619	0.0764509	0.978052	0.56586	0.458004	0.60285	0.567687	0.60285	0.333623	0.16202	0.824844	-0.10083	-0.0639564		1.3	0.00286747	0.00480203	0.00737219	0.00652522	0.00830724	0.00415604	0.0109438	0.000315642			-0.269	0.990945	1.00038	0.997627	1.01292	1.01181	1.00248	1.1103	1.00885
	0.395425	0.824482	0.293201	0.292662	0.557816	0.567318	0.802128	0.243791	0.542223	0.58396	0.606252	0.0614741	0.550203	0.615743	0.637235	0.392329	0.481648	0.667819	0.522262	0.00368924	0.599625	0.798032	0.599625	0.435623	0.166153	0.859092	-0.0426963	-0.0916627		1.31	0.00289575	0.00489955	0.00750422	0.00664438	0.00847925	0.00424479	0.0111533	0.000322355			-0.268	1.00209	1.007	1.00059	1.00371	1.0141	1.00257	1.02047	0.973816
	0.456181	0.757599	0.294167	0.275066	0.833856	0.407829	1.03141	-0.07354	0.606252	0.716467	0.597549	0.202023	0.535737	0.469072	0.583259	0.454504	0.56586	0.81172	0.464381	0.375755	0.539964	0.605526	0.539964	0.291447	0.157348	0.806802	0.176741	0.705829		1.32	0.00292476	0.00499846	0.00763625	0.00676459	0.00865274	0.0043353	0.0113627	0.000329068			-0.267	0.99765	1.00722	1.00298	1.00658	1.00886	0.998669	1.13665	0.968688
	0.446099	0.532187	0.336243	0.600007	0.802128	0.491687	0.4235	0.634962	0.597549	0.556697	0.56519	0.443953	0.615466	0.686498	0.605922	0.384859	0.522262	0.477282	0.541463	0.391088	0.614021	0.615092	0.614021	0.357641	0.169985	0.733043	0.21353	0.471421		1.33	0.00295378	0.00509738	0.00777157	0.00688481	0.008832	0.00442813	0.0115722	0.000335942			-0.266	0.994767	0.997708	1.00597	1.00958	1.00855	0.999957	1.02249	0.984844
	0.495289	0.577553	0.392099	0.47006	0.4235	0.477097	0.488936	0.474614	0.56519	0.519614	0.652587	0.235162	0.627197	0.608427	0.550203	0.224029	0.464381	0.725221	0.307634	0.314881	0.610869	0.415723	0.610869	0.123336	0.187109	0.754903	0.248493	0.246552		1.34	0.00298324	0.00519893	0.0079074	0.00700857	0.00901125	0.00452095	0.0117884	0.000343151			-0.265	1.00772	1.00405	1.00455	1.0164	1.01273	0.996909	1.04242	0.995162
	0.293201	0.664463	0.393472	0.510948	0.488936	0.620162	0.48542	0.286672	0.652587	0.573887	0.611812	0.335208	0.56315	0.842716	0.535737	0.665602	0.541463	0.69829	0.587832	0.577143	0.62785	0.631494	0.62785	0.252438	0.141242	0.681982	0.139394	0.741949		1.35	0.00301351	0.00530151	0.00804323	0.00713288	0.00919437	0.00461679	0.0120053	0.000350359			-0.264	1.00734	1.00439	1.00273	1.01368	0.994435	0.998159	1.0013	0.994695
	0.294167	0.766932	0.217752	0.290222	0.48542	0.791467	0.346798	0.102498	0.611812	0.609134	0.473157	0.285715	0.52984	0.598222	0.615466	0.312187	0.307634	0.642726	0.460077	0.237727	0.902019	0.253636	0.93059	-0.00228417	0.192463	0.799726	0.202666	0.831716		1.36	0.00304378	0.0054041	0.00818267	0.00725719	0.00938102	0.00471379	0.0122222	0.000357567			-0.263	1.00424	1.01139	1.00099	1.02769	1.00986	1.00085	1.0205	1.00547
	0.336243	0.761993	0.330448	0.418484	0.346798	0.446891	0.456053	0.0892479	0.473157	0.683909	0.530739	0.453516	0.375672	0.578752	0.627197	0.184523	0.587832	0.5766	0.687152	0.234395	0.646426	0.477936	0.902019	0.154601	0.187351	0.765076	0.205558	0.378678		1.37	0.0030748	0.00550975	0.00832227	0.00738564	0.00956768	0.00481083	0.0124449	0.000364812			-0.262	0.998314	0.999246	1.00329	1.00997	1.01355	1.00157	1.03251	1.03294
	0.392099	0.756782	0.355385	0.406451	0.456053	0.544801	0.597552	0.283357	0.530739	0.443127	0.538845	0.0888295	0.705819	0.645555	0.56315	0.246546	0.460077	0.757941	0.666156	0.295859	0.594519	0.826402	0.646426	0.750816	0.1584	0.710374	0.230837	0.756554		1.38	0.00310664	0.00561607	0.00846207	0.0075141	0.00976067	0.00491211	0.0126694	0.000372535			-0.261	1.00633	0.997591	1.00131	1.02154	1.01001	1.00969	1.00953	0.989751
	0.393472	0.524871	0.369086	0.157724	0.597552	0.724124	0.8709	-0.149135	0.538845	0.568431	0.672574	0.181078	0.614125	0.491371	0.52984	0.313234	0.687152	0.471929	0.562014	1.18131	0.621577	0.44596	0.594519	0.278923	0.236111	0.652709	1.01205	-0.0928318		1.39	0.00313848	0.00572239	0.00860542	0.0076431	0.00995487	0.00501338	0.0128938	0.000380259			-0.26	0.99992	1.00165	1.00218	0.999849	1.01451	1.00211	1.03716	1.0035
	0.217752	0.634844	0.368791	0.601779	0.8709	0.122024	0.487509	0.160346	0.672574	0.786608	0.67747	0.364906	0.581941	0.538878	0.375672	0.475171	0.666156	0.441811	0.553206	0.258843	0.572459	0.371075	0.621577	0.341602	-0.10083	0.755759	0.143091	0.907373		1.4	0.00317149	0.00583221	0.00874878	0.00777579	0.0101503	0.00511596	0.013123	0.000387982			-0.259	1.00459	1.00262	1.00201	1.01795	1.01158	1.00072	1.05682	1.06823
	0.330448	0.599136	0.41173	0.527388	0.487509	0.557777	0.556132	0.50238	0.67747	0.894736	0.398758	0.130179	0.529584	0.634194	0.705819	0.14039	0.562014	0.451322	0.446955	0.722542	0.568255	0.592668	0.572459	0.276109	-0.0426963	0.892142	0.17106	0.818664		1.41	0.00320525	0.00594233	0.00889267	0.00790847	0.0103522	0.0052216	0.0133549	0.000395706			-0.258	1.00773	1.00685	1.00628	1.01402	1.01347	1.00853	0.956476	1.01477
	0.355385	0.692	0.353305	0.28481	0.556132	0.465996	0.513357	0.390057	0.398758	0.820579	0.562823	0.309868	0.581036	0.503864	0.614125	0.416581	0.553206	1.11303	0.452377	0.520315	0.609812	0.580729	0.568255	0.417266	0.176741	0.923302	0.24694	1.02571		1.42	0.00323901	0.00605254	0.00903976	0.00804225	0.010554	0.00532725	0.0135869	0.000403865			-0.257	1.00259	1.00201	1.00654	1.01536	1.0119	1.00276	1.00478	0.949275
	0.369086	0.680229	0.34913	0.461463	0.513357	0.5028	0.470728	0.169434	0.562823	1.10671	0.537521	0.422641	0.459977	0.562734	0.581941	0.621645	0.446955	0.558917	0.476212	0.35016	0.622419	0.633206	0.609812	-0.0473312	0.21353	0.864025	0.196427	0.40842		1.43	0.00327447	0.00616652	0.00918684	0.00817922	0.0107596	0.0054355	0.0138226	0.000412123			-0.256	1.00462	1.01115	0.999834	1.01912	0.998775	0.994541	1.07944	0.985021
	0.368791	0.723296	0.436715	0.348417	0.470728	0.654152	0.52363	0.629717	0.537521	0.54909	0.532881	0.407526	0.591001	0.61903	0.529584	0.46862	0.452377	0.574032	0.454707	0.511651	0.62926	0.437604	0.622419	0.424694	0.248493	1.03556	0.203916	0.536751		1.44	0.00331054	0.0062805	0.00933481	0.00831619	0.0109693	0.00554559	0.0140621	0.000420381			-0.255	1.00689	1.01066	1.00532	1.02166	1.00455	0.99751	1.00217	1.02549
	0.41173	0.660507	0.463654	0.572309	0.52363	0.67059	0.56848	0.33409	0.532881	0.73185	0.399027	0.221644	0.590734	0.555074	0.581036	0.22894	0.476212	0.729314	0.568057	0.352445	0.456125	0.551676	0.62926	0.0669672	0.139394	0.763559	0.181368	0.0449096		1.45	0.0033466	0.00639498	0.00948562	0.00845485	0.011179	0.00565569	0.0143016	0.000428639			-0.254	1.00477	1.00789	1.00091	1.01221	1.01578	1.00235	1.00937	1.00201
	0.353305	0.708532	0.478558	0.963256	0.56848	0.604664	0.627316	0.485226	0.399027	1.03549	0.349461	0.293755	0.544664	0.627865	0.459977	0.278903	0.454707	0.86459	0.527499	0.567338	0.648309	0.541817	0.456125	0.350179	0.202666	0.848307	0.261966	0.704156		1.46	0.00338502	0.00651291	0.00963642	0.00859617	0.011395	0.00576974	0.0145438	0.000437206			-0.253	1.00643	1.00623	1.00218	1.01256	1.00632	1.00529	1.01878	1.0008
	0.34913	0.632407	0.438287	0.823758	0.627316	0.488944	0.604518	0.266242	0.349461	0.581945	0.571951	-0.00382972	0.451428	0.718702	0.591001	0.455934	0.568057	0.585273	0.426487	0.866303	0.636031	0.684401	0.648309	0.578705	0.205558	0.929767	0.263998	0.561723		1.47	0.00342381	0.00663083	0.00978845	0.00873749	0.0116126	0.00588436	0.0147909	0.000446015			-0.252	1.00649	1.00919	1.00463	1.00727	0.998959	1.00539	1.02497	0.97064
	0.436715	0.743833	0.353632	-0.0358061	0.604518	0.616514	0.766775	-0.116642	0.571951	0.729097	0.479148	0.369814	0.500173	0.626862	0.590734	0.345655	0.527499	0.574352	0.390528	0.311579	0.606329	0.574632	0.636031	0.773134	0.230837	0.735798	0.223526	0.98391		1.48	0.00346259	0.00674968	0.00994296	0.00888111	0.0118311	0.00599974	0.015038	0.000454824			-0.251	1.01125	1.0039	1.0034	1.0101	1.01109	1.00601	1.01936	0.99868
	0.463654	0.74361	0.377755	0.187052	0.766775	0.481363	0.548625	0.125389	0.479148	0.341407	0.492991	0.254537	0.443653	0.642864	0.544664	0.275142	0.426487	0.741604	0.486829	0.222679	0.497813	0.426859	0.606329	0.272146	0.226303	0.854629	0.0986524	0.570243		1.49	0.00350451	0.00687164	0.0100975	0.00902686	0.0120568	0.00611896	0.0152868	0.000463633			-0.25	0.994648	1.00305	1.00259	1.0128	1.00693	1.00742	0.986931	1.05665
	0.478558	0.882265	0.339752	1.02333	0.548625	0.678569	0.55544	0.45275	0.492991	0.373813	0.576855	0.529104	0.576251	0.557198	0.451428	0.288611	0.390528	0.753606	0.457434	-0.0419547	0.622741	0.556938	0.497813	0.517129	0.143091	0.894131	0.265526	0.830264		1.5	0.00354645	0.0069936	0.0102535	0.00917261	0.0122824	0.00623817	0.0155415	0.000472615			-0.249	1.00142	1.01281	1.00592	1.01226	1.00174	1.00917	1.04592	1.03911
	0.438287	0.820532	0.450467	0.791702	0.55544	0.422457	0.678322	0.207213	0.576855	0.477183	0.475908	0.462953	0.626762	0.587334	0.500173	0.412758	0.486829	0.637254	0.506136	0.769971	0.598236	0.271763	0.622741	0.099586	0.17106	0.83542	0.170783	0.0796301		1.51	0.00358882	0.00711694	0.0104118	0.00932129	0.0125116	0.0063595	0.0157962	0.000481989			-0.248	1.00751	1.00786	1.00475	1.00828	0.998393	0.999668	1.07436	0.99572
	0.353632	0.549431	0.363623	0.670914	0.678322	0.527623	0.56904	0.381902	0.475908	0.572145	0.640588	0.219442	0.531927	0.690277	0.443653	0.12279	0.457434	0.787315	0.564979	0.50083	0.595237	0.695849	0.598236	0.635243	0.24694	0.792369	0.522358	0.0546995		1.52	0.00363438	0.00724304	0.01057	0.00947155	0.0127454	0.00648337	0.0160515	0.000491364			-0.247	1.00271	1.00359	1.00291	1.02204	1.00242	0.995657	1.03558	1.02098
	0.377755	0.762224	0.369022	0.48102	0.56904	0.556688	0.564601	0.337007	0.640588	0.207466	0.435687	0.346078	0.4037	0.643187	0.576251	0.177574	0.506136	0.582455	0.454758	0.25615	0.485989	0.668798	0.595237	0.866547	-0.011214	1.06065	0.0657795	0.946138		1.53	0.00367994	0.00736914	0.0107301	0.0096218	0.0129792	0.00660725	0.0163139	0.000500738			-0.246	0.997856	1.0114	1.00528	1.00816	1.02145	1.01397	1.0393	0.997737
	0.339752	1.00217	0.462732	0.651095	0.564601	0.621421	0.50598	0.185698	0.435687	0.584954	0.553657	0.632641	0.81813	0.570529	0.626762	0.628718	0.564979	0.611369	0.514766	0.318157	0.704816	0.390676	0.485989	0.455611	0.196427	0.888642	0.312013	0.531058		1.54	0.00372651	0.00749709	0.010892	0.00977564	0.0132193	0.00673462	0.0165762	0.000510143			-0.245	1.00197	1.00366	1.00334	1.01547	1.02144	0.988342	1.02973	0.957657
	0.450467	0.773217	0.370376	0.732875	0.50598	0.551496	0.527475	0.117803	0.553657	0.807139	0.613641	0.338126	0.6561	0.544217	0.531927	0.465307	0.454758	0.355402	0.407014	0.236063	0.768584	0.997973	0.704816	0.538345	0.203916	0.803946	0.161547	0.0648709		1.55	0.00377617	0.00762743	0.011054	0.00993048	0.0134613	0.0068632	0.0168386	0.000520095			-0.244	1.00018	1.01287	1.00156	1.00929	1.01008	1.00103	1.0347	0.925437
	0.363623	0.749002	0.348071	0.230541	0.527475	0.435144	0.419872	0.620249	0.613641	0.570012	0.609061	0.545098	0.444719	0.562411	0.4037	0.506773	0.514766	0.724963	0.516381	0.728504	0.92678	1.07942	0.768584	0.173582	0.181368	0.749614	0.146351	0.860982		1.56	0.00382583	0.00775778	0.0112182	0.0100853	0.013704	0.00699194	0.0171082	0.000530047			-0.243	1.00824	1.00599	0.99944	1.01122	1.00657	1.00754	1.06144	1.05935
	0.369022	0.747026	0.379198	-0.0814462	0.908897	0.488052	0.332161	0.590788	0.609061	0.686232	0.480814	0.236766	0.582686	0.564631	0.81813	0.113038	0.407014	0.60336	0.42279	0.152524	0.0474764	0.923634	0.92678	0.0566799	0.261966	0.892187	0.153481	0.488965		1.57	0.00387722	0.00789048	0.0113838	0.0102444	0.0139544	0.00712528	0.0173783	0.00054			-0.242	0.997634	0.99959	1.00066	1.01397	1.01754	0.997622	1.0706	0.941397
	0.462732	0.772872	0.401446	0.557243	0.889519	0.220704	0.706848	0.440391	0.480814	0.658698	0.600813	0.0855807	0.576222	0.70928	0.6561	0.666545	0.516381	0.654485	0.399061	0.510481	0.602732	0.424348	0.0474764	0.658104	0.0210011	0.990013	0.128591	0.496556		1.58	0.00393149	0.0080252	0.0115494	0.010404	0.0142048	0.00725863	0.0176484	0.000549952			-0.241	1.00428	1.00726	1.00389	1.02557	1.00572	1.00292	1.03649	0.993288
	0.370376	0.908552	0.461538	0.758014	0.286126	0.653471	0.52167	0.235573	0.600813	0.5418	0.0326432	0.598822	0.644364	0.855001	0.444719	0.436666	0.42279	0.580021	0.502177	0.918926	0.622577	0.42192	0.602732	0.251307	0.263998	0.818018	0.216164	0.59589		1.59	0.00398575	0.00815992	0.0117177	0.0105637	0.0144585	0.0073935	0.0179247	0.000560373			-0.24	1.00522	1.01115	1.00771	1.02031	0.99814	1.00757	1.08655	0.981313
	0.348071	0.887322	0.310464	0.118343	0.419872	0.700016	0.545878	0.624319	0.0326432	1.0459	0.472422	0.707556	0.826485	0.0880632	-0.00222719	0.0670386	0.399061	0.60768	0.649186	0.140549	0.495711	0.445927	0.622577	0.80111	0.223526	0.837482	0.329043	0.727569		1.6	0.00404258	0.00829754	0.0118871	0.010728	0.0147173	0.00753164	0.0182026	0.000570913			-0.239	1.00024	1.00873	1.00777	1.00925	1.01373	1.00266	1.03186	0.94996
	0.379198	0.754378	0.490405	-0.0207363	0.332161	1.07793	0.583179	0.558198	0.472422	0.758086	0.486173	0.118356	0.459875	0.491643	0.582686	-0.0615333	0.502177	0.707099	0.44545	0.200961	0.570907	0.589106	0.495711	0.414365	0.0986524	0.654245	0.128923	0.803468		1.61	0.00410195	0.00843678	0.0120565	0.0108922	0.0149762	0.00766978	0.0184804	0.000581452			-0.238	1.00886	1.009	1.00768	1.01727	1.0042	1.0003	1.04746	1.0111
	0.401446	0.742994	0.33049	0.386024	0.706848	0.772987	0.624138	0.594916	0.486173	1.18762	0.496313	0.34835	0.441713	0.700179	0.576222	0.116658	0.649186	0.662865	0.438846	0.305181	0.610423	0.807222	0.570907	0.308524	0.265526	0.891229	0.493197	0.431142		1.62	0.00416132	0.00857602	0.0122289	0.0110574	0.0152411	0.00781086	0.0187635	0.000591992			-0.237	1.00516	1.01101	1.0022	1.00859	1.01864	1.00535	1.01474	0.971044
	0.461538	0.51524	0.396316	0.238366	0.52167	0.494523	0.728309	-0.110501	0.496313	0.514131	0.572019	0.670676	0.607372	0.785999	0.644364	0.379916	0.44545	0.585168	0.585704	0.717211	0.577177	0.415327	0.610423	0.288077	0.170783	0.810399	0.198073	0.221581		1.63	0.00422424	0.00871874	0.012402	0.0112265	0.0155084	0.00795383	0.0190492	0.000602855			-0.236	1.00713	1.00886	1.00602	1.01239	1.0073	1.0097	1.00534	0.987393
	0.310464	0.902463	0.558301	0.534267	0.545878	0.556753	0.922982	-0.0831626	0.572019	0.657605	0.607032	0.215082	0.557696	0.631609	0.826485	-0.0702914	0.438846	0.965723	0.500857	0.81848	0.540947	0.397363	0.577177	0.311623	0.522358	0.722117	0.0943995	-0.0749416		1.64	0.00428924	0.00886266	0.0125752	0.0113957	0.015776	0.0080968	0.0193349	0.000613989			-0.235	0.996933	1.00173	1.00544	1.02292	1.01552	1.00548	1.02326	1.00657
	0.490405	0.849464	0.200772	0.454836	0.583179	0.662653	0.501982	0.322436	0.607032	0.582692	0.572328	0.676854	0.502086	0.661379	0.459875	0.29621	0.585704	0.771098	0.447758	0.125463	0.695424	0.405588	0.540947	0.402888	0.312013	0.724832	0.0578482	0.495838		1.65	0.00435424	0.00900658	0.0127518	0.0115663	0.016052	0.00824413	0.0196249	0.000625124			-0.234	1.01462	1.01214	1.00541	1.01217	1.01718	0.998601	1.01371	0.974241
	0.33049	0.975377	0.486976	0.25751	0.624138	0.691123	0.777259	-0.182167	0.572328	0.527788	0.619617	0.436173	0.530279	0.476645	0.441713	1.03632	0.500857	0.526102	0.473951	0.494538	0.41891	0.768671	0.695424	0.208856	0.161547	0.87436	0.15667	0.380851		1.66	0.00442391	0.0091546	0.0129287	0.0117405	0.016328	0.00839195	0.0199185	0.000636258			-0.233	1.00371	1.01119	0.999011	1.00765	1.01927	1.00646	1.02529	0.994165
	0.396316	0.724516	0.431217	0.116554	0.728309	0.269483	0.526845	0.516	0.619617	0.44286	0.555761	0.553031	0.520144	0.700095	0.607372	-0.027249	0.447758	0.678612	0.305395	0.48487	0.415428	0.732445	0.41891	0.0513748	0.146351	0.936415	0.000702698	0.660963		1.67	0.00449506	0.00930337	0.0131057	0.0119146	0.016607	0.00854068	0.0202121	0.000647566			-0.232	1.01064	1.00401	1.0044	1.02205	1.00879	1.007	0.971437	0.994963
	0.558301	0.96162	0.346683	0.137691	0.922982	0.00439503	0.483641	0.203256	0.555761	0.575518	0.737499	0.314362	-0.0863752	0.790664	0.557696	0.414142	0.473951	0.601523	0.426107	0.488176	-0.0147422	0.975959	0.415428	0.0999446	0.153481	0.830327	-0.0208968	0.677189		1.68	0.00456622	0.00945215	0.0132865	0.0120909	0.0168916	0.00869338	0.020509	0.000659299			-0.231	1.00456	1.00918	1.0038	1.00152	1.02321	1.00165	1.07206	0.99183
	0.200772	0.60522	0.38042	0.481765	0.501982	0.645722	0.593427	0.368477	0.737499	0.537646	0.533005	0.14794	0.524583	0.768968	0.502086	0.181272	0.305395	0.85176	0.253266	0.061121	0.537233	0.564297	-0.0147422	0.0183411	0.128591	0.933791	0.106708	0.375501		1.69	0.00464328	0.00960571	0.0134674	0.0122701	0.0171763	0.00884608	0.0208106	0.000671033			-0.23	1.00775	1.01103	1.00379	1.01733	1.01831	1.00653	0.975828	1.00449
	0.486976	0.865581	0.160195	0.265666	0.777259	0.273744	0.519021	0.202977	0.533005	0.326768	0.459837	0.908032	0.701629	0.590595	0.530279	0.819658	0.426107	0.680405	0.0494213	-0.094083	0.593692	0.63607	0.537233	0.383078	0.0700728	0.100045	0.143796	0.118305		1.7	0.00472111	0.00975952	0.0136485	0.0124493	0.0174667	0.00900111	0.0211123	0.000682767			-0.229	1.00686	1.00613	1.00304	1.02046	1.00799	1.00614	0.988544	0.991271
	0.431217	0.585424	0.416766	0.253705	0.526845	0.683098	0.509822	-0.107863	0.459837	0.797408	0.526069	0.107676	0.507458	0.742388	0.520144	0.63587	0.253266	0.63772	0.470205	0.655741	0.530932	0.80139	0.593692	0.127797	0.216164	0.898011	-0.0198555	-0.118633		1.71	0.00479904	0.00991361	0.0138333	0.0126314	0.0177602	0.0091587	0.0214161	0.000694521			-0.228	1.00281	1.00616	1.00404	1.00713	1.0105	0.995462	1.01724	0.967568
	0.346683	0.620523	0.467861	1.05886	0.483641	0.461264	0.700546	0.316213	0.526069	0.62387	0.505343	0.379214	0.61753	0.85528	-0.0863752	-0.0211721	0.0494213	1.13559	0.488634	0.128673	0.777951	1.14982	0.530932	0.2428	0.329043	0.904539	0.207229	1.16188		1.72	0.00488405	0.0100727	0.0140181	0.0128159	0.0180536	0.00931629	0.0217259	0.000706859			-0.227	0.997846	1.01371	1.00353	1.01231	1.00464	0.997889	1.00211	1.07432
	0.38042	0.63005	0.391491	0.635063	0.519021	0.443188	0.564661	0.275023	0.505343	0.461435	0.535605	0.250636	0.553332	0.631557	0.524583	-0.0422482	0.470205	0.681193	0.609642	0.956538	0.579628	0.595309	0.777951	0.149646	0.128923	1.00289	0.161647	0.796196		1.73	0.00496906	0.0102318	0.0142036	0.0130003	0.0183557	0.00947763	0.0220357	0.000719197			-0.226	1.00511	1.00861	1.00396	1.02027	0.998286	0.999068	1.08339	1.05772
	0.160195	0.897774	0.27886	0.632886	0.509822	0.300536	0.482364	0.410807	0.535605	0.752236	0.622059	0.140495	0.432187	0.586014	0.701629	1.01341	0.488634	0.593078	0.426414	0.421077	0.557819	0.578865	0.579628	0.312116	0.198073	0.942538	0.261658	0.511951		1.74	0.00505516	0.0103917	0.0143924	0.0131883	0.0186579	0.00964012	0.0223466	0.000731534			-0.225	1.00544	1.00527	1.00488	1.03416	1.00859	1.00655	1.03336	1.02016
	0.416766	0.810419	0.310677	0.209378	0.700546	0.0837856	0.462618	0.408378	0.622059	0.536619	0.536926	0.323165	0.547845	0.747295	0.507458	0.169804	0.609642	0.817825	0.278348	0.773348	0.552186	1.08335	0.557819	0.123432	0.0943995	0.960961	0.244184	0.32506		1.75	0.00514786	0.0105562	0.0145812	0.0133781	0.0189628	0.00980288	0.0226647	0.000743872			-0.224	1.00731	1.00796	1.00707	1.01484	1.01302	1.0067	1.03133	0.981506
	0.391491	0.479179	0.317132	0.493743	0.564661	0.562691	0.465271	0.442	0.536926	0.577559	0.420479	0.535045	0.400114	0.569418	0.61753	0.328096	0.426414	0.67654	0.527031	0.714775	0.597775	0.475727	0.552186	0.276581	0.0578482	0.874434	0.0852113	0.0543421		1.76	0.00524056	0.0107208	0.0147711	0.0135678	0.019274	0.00997029	0.0229828	0.000756681			-0.223	1.00745	1.00592	1.00236	1.0228	1.00704	1.00324	1.05075	1.02297
	0.27886	0.783586	0.479428	0.188699	0.482364	0.633681	0.611126	0.380135	0.420479	0.566297	0.584393	0.0693591	0.444152	0.6176	0.553332	0.856692	0.278348	0.479187	0.407926	0.183782	0.703195	0.40916	0.597775	0.448043	0.15667	0.858788	0.219554	0.478454		1.77	0.00533545	0.0108868	0.014964	0.013762	0.0195851	0.0101377	0.0233008	0.000769622			-0.222	1.00472	0.994505	1.0024	1.00494	1.00421	1.00217	1.0722	1.01339
	0.310677	0.868222	0.397026	0.614056	0.462618	0.588322	0.566303	0.316535	0.584393	0.691923	0.564775	0.0871722	0.576183	0.469865	0.432187	0.414353	0.334449	0.790301	0.43232	-0.0467529	0.534246	0.530952	0.703195	0.190327	-0.0208968	0.882322	0.157119	0.576883		1.78	0.00543632	0.0110571	0.0151569	0.0139572	0.0199018	0.0103068	0.0236272	0.000782564			-0.221	1.00864	1.00166	1.00424	1.01427	1.00974	0.999106	1.04271	0.946621
	0.317132	0.731503	0.303734	0.873885	0.465271	0.591798	0.597553	0.540312	0.564775	0.384371	0.290492	0.433662	0.556168	0.520091	0.547845	0.524858	0.527031	0.450964	0.573513	0.418505	0.480242	0.621428	0.534246	0.685469	0.106708	0.849105	0.342528	0.319251		1.79	0.00553719	0.0112274	0.0153513	0.0141524	0.0202219	0.0104791	0.0239537	0.000795505			-0.22	1.01045	1.01218	1.00018	1.02132	0.999669	1.0055	0.937475	1.0073
	0.479428	0.863554	0.561242	-0.0343898	0.611126	0.674011	0.553872	0.37612	0.290492	1.00434	0.552875	0.229177	0.511819	0.442526	0.400114	0.628638	0.407926	0.62609	0.47332	0.524275	0.625195	0.549866	0.480242	0.102903	0.00191424	0.923525	0.108817	0.535948		1.8	0.00564148	0.0113999	0.0155485	0.0143529	0.0205421	0.0106515	0.0242802	0.000808765			-0.219	0.993829	1.00747	1.00451	1.02209	1.01839	1.00779	1.05881	1.02157
	0.260404	0.989895	0.41756	0.40242	0.566303	0.373066	0.618428	0.235337	0.552875	0.689987	0.551736	0.399186	0.205073	0.973929	0.776974	0.129434	0.43232	0.489494	0.450623	0.478843	0.643262	0.432932	0.625195	0.29022	0.143796	0.787692	0.381394	0.614911		1.81	0.00575097	0.0115762	0.0157456	0.0145536	0.0208707	0.0108269	0.0246139	0.000822311			-0.218	0.998654	1.0005	1.00343	1.00286	1.00238	1.00075	1.01458	1.03526
	0.397026	0.641775	0.434051	0.407349	0.597553	0.536696	0.638199	0.483741	0.551736	0.587028	0.528137	0.0331313	0.566038	0.554231	0.444152	0.294705	0.573513	0.514103	0.471573	0.351222	0.394672	0.659594	0.643262	0.707286	-0.0198555	0.964814	0.155683	0.865549		1.82	0.00586046	0.0117525	0.0159447	0.0147549	0.0211999	0.0110042	0.0249489	0.000835858			-0.217	0.997275	1.01325	1.00868	1.02191	1.01802	1.00392	1.00051	0.981356
	0.303734	0.618606	0.365549	-0.199508	0.553872	0.10313	0.455985	0.871848	0.528137	0.688681	0.557923	0.219952	0.501649	0.578665	0.425604	0.412439	0.47332	0.705271	0.504183	0.328802	0.633604	0.603461	0.394672	0.484174	0.207229	0.916635	0.272643	0.777544		1.83	0.00597471	0.0119317	0.0161462	0.0149614	0.0215314	0.0111815	0.025284	0.000849404			-0.216	1.00486	1.012	1.00519	1.00264	1.0199	0.997763	1.03298	1.00439
	0.561242	0.748156	0.498141	0.79622	0.618428	0.647193	0.720715	0.179835	0.557923	0.470956	0.550453	0.554225	0.368093	0.685916	0.576183	0.19032	0.450623	0.752381	0.385077	-0.0576345	0.518391	0.952242	0.633604	0.359335	0.161647	0.910943	0.185199	0.641463		1.84	0.00609326	0.0121143	0.0163477	0.0151679	0.0218697	0.0113633	0.0256252	0.000863115			-0.215	1.0028	1.01274	1.00409	1.02783	1.01434	1.00098	0.992773	1.05091
	0.41756	0.849194	0.451688	0.3475	0.638199	0.58778	0.610149	0.643592	0.550453	0.552182	0.576857	0.365715	0.493147	0.530568	0.556168	0.365805	0.557475	0.715472	0.432822	0.111697	1.00069	0.0336535	0.518391	0.807795	0.108113	0.770717	0.0173548	-0.0853048		1.85	0.00621181	0.0122969	0.0165515	0.0153756	0.022208	0.0115455	0.0259689	0.000877268			-0.214	1.00756	0.999296	1.00431	1.0126	1.01311	1.00456	1.04779	1.06116
	0.434051	0.502831	0.510078	0.532107	0.455985	0.554142	0.460193	0.198627	0.576857	0.459329	0.585779	0.136195	0.596124	0.458447	0.511819	0.247196	0.471573	0.853178	0.282995	0.871439	0.598869	0.563662	0.960753	0.0365801	0.261658	0.769967	0.0651464	0.752491		1.86	0.00633653	0.0124832	0.0167575	0.015588	0.0225516	0.0117288	0.0263126	0.000891421			-0.213	1.00899	1.00464	1.00451	1.01937	1.00829	1.00341	1.03093	1.07487
	0.365549	1.12621	0.455751	0.24684	0.720715	0.427168	0.534707	0.259899	0.585779	0.562646	0.723106	0.27379	0.48952	0.592445	0.205073	0.141221	0.504183	0.593606	0.490759	0.163315	0.621969	0.789627	1.00069	0.0856938	0.244184	0.637941	0.209626	0.530863		1.87	0.00646454	0.0126724	0.0169634	0.0158004	0.0228991	0.011916	0.0266614	0.000905574			-0.212	1.01103	1.01539	0.999522	1.01295	1.02085	1.0066	1.06925	0.967594
	0.451688	0.741986	0.475823	0.190559	0.610149	0.358685	0.293466	0.349917	0.723106	0.74509	0.502734	0.283508	0.514674	0.569075	0.566038	0.331519	0.385077	0.804359	0.405376	0.18988	0.543304	0.488872	0.598869	0.199628	0.0852113	0.768819	0.105095	0.530699		1.88	0.00659254	0.0128615	0.0171722	0.0160149	0.0232466	0.0121032	0.027014	0.000919737			-0.211	0.99692	1.0054	1.00557	1.02102	1.02788	1.00329	1.01948	1.03773
	0.510078	0.681023	0.483766	0.28625	0.460193	0.709737	0.567102	0.193258	0.502734	0.713519	0.563614	0.47049	0.587222	0.471302	0.501649	0.448519	0.432822	0.793211	0.32141	0.614405	0.608871	0.668724	0.621969	0.80934	0.219554	0.722605	0.157168	0.430594		1.89	0.00672821	0.0130553	0.0173828	0.0162333	0.0236024	0.0122928	0.0273666	0.000934498			-0.21	0.999772	1.01965	1.0056	1.02809	1.01368	1.00318	0.993015	0.999699
	0.455751	0.679079	0.320866	0.892889	0.534707	0.718736	0.424827	0.160162	0.563614	0.535066	0.630094	0.397574	0.543749	0.597835	0.368093	0.341679	0.282995	0.69596	0.53459	0.28521	0.569189	0.497778	0.543304	0.2985	0.157119	0.899465	0.0796517	0.543735		1.9	0.00686603	0.0132514	0.0175933	0.0164518	0.0239592	0.012485	0.0277231	0.00094926			-0.209	1.00985	1.01172	1.00369	1.03085	1.01381	1.00026	1.01851	0.981169
	0.475823	0.765483	0.398228	0.408765	0.293466	0.632152	0.521898	0.651719	0.630094	0.630307	0.586998	0.0512612	0.631157	0.584355	0.493147	0.70253	0.490759	0.518464	0.436497	0.512358	0.602298	0.526033	0.608871	0.169233	0.342528	0.966468	0.124732	0.421405		1.91	0.00700385	0.0134475	0.0178073	0.0166731	0.024318	0.0126772	0.0280846	0.000964021			-0.208	1.00974	1.014	1.00282	1.02776	1.01225	1.007	1.0936	0.997133
	0.483766	0.755904	0.397743	0.384733	0.567102	0.560669	0.414249	0.986396	0.586998	0.349776	0.545681	0.562586	0.455907	0.461069	0.596124	0.104748	0.405376	0.654595	0.453977	0.308234	0.515405	0.455973	0.569189	0.306536	0.108817	1.01024	0.120863	0.495056		1.92	0.00715087	0.0136492	0.0180226	0.0168978	0.0246842	0.0128733	0.0284462	0.000978783			-0.207	1.01134	1.00574	1.00489	1.01879	1.01733	1.00679	1.015	0.997802
	0.320866	0.694311	0.447809	0.35346	0.424827	0.696316	0.506282	0.666108	0.545681	0.742052	0.556019	0.362219	0.409529	0.627143	0.48952	0.580796	0.32141	0.585562	0.537612	0.235827	0.512906	0.437486	0.602298	0.396431	0.381394	0.763925	0.114259	0.0735675		1.93	0.00729882	0.0138525	0.0182379	0.0171225	0.0250504	0.0130705	0.0288106	0.000994012			-0.206	1.00659	1.01354	1.00846	1.0112	1.01194	1.01163	1.0223	0.99786
	0.398228	0.670457	0.442237	-0.001162	0.521898	0.701994	0.0294943	0.572723	0.556019	0.490983	0.536131	0.255289	0.555541	0.495735	0.514674	0.400724	0.53459	0.58918	0.460803	0.318563	0.75358	0.440158	0.515405	0.0534107	0.155683	0.786794	0.103923	0.590063		1.94	0.00744714	0.0140559	0.0184572	0.017351	0.0254215	0.0132681	0.0291813	0.00100939			-0.205	1.00579	1.01182	0.999588	1.0192	1.01118	1.0049	0.996218	0.987832
	0.397743	0.618314	0.489034	0.768173	0.414249	0.707899	0.586085	0.0891721	0.536131	0.671333	0.633733	0.197911	0.554789	0.608819	0.587222	0.552178	0.436497	0.693485	0.39372	0.183122	0.938478	0.142298	0.512906	0.076683	0.272643	1.06906	0.144058	0.609237		1.95	0.00760549	0.0142658	0.0186774	0.017582	0.0257972	0.0134703	0.0295521	0.00102476			-0.204	1.00128	1.00589	1.00785	1.02145	1.01288	1.00864	1.05528	0.98307
	0.329518	0.903477	0.296462	0.456723	0.506282	0.595072	0.630712	0.461071	0.633733	0.418158	0.555371	0.226056	0.61549	0.62861	0.543749	0.604997	0.453977	0.927197	0.48724	0.131346	0.595256	0.359668	0.75358	0.238194	0.185199	0.872603	0.0178791	0.760451		1.96	0.00776384	0.0144768	0.0188976	0.017813	0.0261728	0.0136726	0.0299244	0.00104014			-0.203	0.997986	1.0077	1.00634	1.02515	0.996787	1.00652	1.05554	1.02042
	0.447809	0.671192	0.288082	0.257223	0.379969	0.985309	0.551879	0.406502	0.555371	0.858334	0.576808	0.456634	0.564817	0.521197	0.631157	0.502519	0.537612	0.727476	0.528651	0.348428	0.711625	0.579713	0.938478	0.11942	-0.0378943	0.636735	0.295797	0.730157		1.97	0.00792392	0.0146877	0.0191224	0.0180489	0.0265566	0.0138766	0.0303044	0.00105583			-0.202	1.01153	1.0036	1.0051	1.02542	1.02127	1.00292	1.03221	1.04546
	0.442237	0.889352	0.418639	0.29325	0.0294943	1.08175	0.614681	0.0574865	0.576808	0.644724	0.644393	-0.00389876	0.588212	0.471609	0.455907	0.157329	0.460803	0.756104	0.586264	0.44978	0.704101	0.708158	0.595256	0.585129	0.0173548	0.666542	0.215648	0.32269		1.98	0.0080929	0.0149064	0.0193477	0.0182865	0.0269418	0.014084	0.0306845	0.00107183			-0.201	1.00491	1.01834	1.0071	1.0168	1.01734	1.00749	1.00038	0.997314
	0.489034	0.760357	0.461326	0.350493	0.586085	0.548649	0.523431	0.41761	0.627456	0.707537	0.627456	0.299201	0.619304	0.593766	0.409529	0.174424	0.39372	0.612964	0.448322	0.330537	0.40047	0.463919	0.711625	0.773078	0.0651464	0.980304	0.051018	0.161983		1.99	0.00826187	0.0151253	0.019573	0.0185241	0.0273286	0.0142913	0.0310649	0.00108782			-0.2	1.00579	1.00907	1.0022	1.00362	1.01999	1.0035	1.03208	1.0049
	0.296462	0.611137	0.57092	0.404867	0.630712	0.545928	0.59441	0.310904	0.546768	0.681758	0.751962	-0.189924	0.622808	0.553658	0.555541	0.209411	0.48724	0.584432	0.3454	0.713056	0.603618	0.409514	0.704101	0.22182	0.209626	0.846674	0.414504	1.13392		2	0.00843399	0.0153449	0.0198035	0.0187676	0.0277234	0.014502	0.0314545	0.00110382			-0.199	1.00239	1.01299	1.00481	1.02508	1.0044	1.0061	1.00525	0.982899
	0.288082	0.770251	0.335797	0.053199	0.551879	0.67088	0.574801	0.417952	0.220065	1.14602	0.546768	0.0670983	0.40516	0.801686	0.554789	0.14863	0.605946	0.776538	0.397634	-0.0219978	0.480964	0.734582	0.40047	0.848655	0.105095	0.850233	0.10184	0.240064		2.01	0.00861375	0.0155721	0.020034	0.019012	0.0281183	0.0147144	0.0318441	0.00111998			-0.198	1.01577	1.0091	1.00772	1.03798	1.02609	1.00061	1.02399	0.930385
	0.418639	0.83426	0.486666	0.374186	0.614681	0.689664	0.528218	0.335757	0.634657	0.597251	0.220065	-0.128832	0.686623	0.79985	0.61549	0.60238	0.528651	0.616295	0.400747	0.662304	0.587104	0.471327	0.603618	0.786961	0.157168	0.905292	0.22556	0.60043		2.02	0.00879352	0.0157994	0.0202651	0.0192563	0.0285178	0.0149269	0.0322337	0.00113662			-0.197	1.01553	1.01033	1.00292	1.01701	1.01151	1.00215	0.989394	0.989028
	0.461326	0.752909	0.546796	0.693225	0.523431	0.51437	0.539977	0.565846	0.54979	0.490525	0.634657	0.325	0.556639	0.662436	0.709227	0.824678	0.586264	0.571837	0.366901	0.43139	0.585241	0.585932	0.480964	0.397873	0.0796517	0.79886	0.159626	0.272603		2.03	0.00897785	0.0160282	0.020501	0.0195076	0.0289224	0.0151443	0.032632	0.00115326			-0.196	1.01873	1.01033	1.00676	1.01278	1.00881	1.00579	1.05211	1.01963
	0.57092	0.794475	0.495427	0.59533	0.59441	0.682842	0.568175	0.484961	0.654823	0.596273	0.54979	0.338633	0.552234	0.660773	0.564817	0.20374	0.448322	0.913934	0.450447	0.341431	0.380585	0.763963	0.587104	0.308754	0.124732	0.932169	0.113548	0.627376		2.04	0.00916852	0.0162642	0.020737	0.019759	0.029327	0.0153619	0.0330313	0.0011699			-0.195	1.00081	1.00714	1.00692	1.0045	1.00392	1.00254	1.08665	1.05624
	0.335797	0.498004	0.458742	0.595504	0.574801	0.67506	0.536817	0.22275	0.379659	0.789753	0.654823	0.192251	0.303646	0.7428	0.588212	0.219607	0.3454	0.505292	0.506203	0.483295	0.747631	0.968067	0.585241	0.588962	0.120863	0.827354	0.16619	0.32397		2.05	0.00935919	0.0165002	0.0209741	0.0200112	0.0297395	0.0155808	0.0334306	0.00118654			-0.194	1.00726	1.00403	1.00655	1.02094	1.00985	1.00056	1.06769	0.982385
	0.486666	0.618648	0.501211	0.797527	0.528218	0.530217	0.626647	0.286132	-0.0645925	1.09982	0.379659	0.441343	0.564533	0.807108	0.619304	0.425722	0.397634	0.889774	0.343235	0.00910517	-0.0268328	0.682636	0.380585	0.34652	0.114259	0.929027	0.119319	0.250868		2.06	0.00955585	0.0167388	0.0212157	0.0202697	0.030154	0.0158038	0.0338374	0.00120384			-0.193	1.00705	1.01308	1.00048	1.02142	1.02125	1.0122	1.06695	1.01682
	0.546796	0.529283	0.569517	0.296724	0.539977	0.52982	0.520179	0.471038	0.505665	0.51056	0.505665	0.167414	0.554297	0.53003	0.622808	0.528721	0.400747	0.730799	0.445554	0.418278	0.624714	0.673468	0.747631	0.0265217	0.231766	0.78516	0.14472	0.345562		2.07	0.00975748	0.0169838	0.0214573	0.0205282	0.0305696	0.0160267	0.0342465	0.00122114			-0.192	1.00903	1.00671	1.00541	1.01078	1.02586	0.999978	1.00005	1.01605
	0.495427	0.589336	0.325163	-0.174599	0.568175	0.60508	0.649487	0.292916	0.567093	0.700297	0.567093	0.243854	0.565913	0.414257	0.40516	0.412192	0.366901	0.769097	0.412862	0.483824	0.650742	0.618848	-0.0268328	0.281172	0.103923	0.855759	0.0807832	0.099242		2.08	0.00995912	0.0172289	0.0217006	0.0207885	0.030994	0.0162524	0.0346557	0.00123844			-0.191	1.00578	1.00495	1.0027	1.01916	1.01971	1.00356	1.03888	0.999593
	0.458742	0.617842	0.19431	0.0961523	0.536817	0.767027	0.526087	0.3626	0.46056	0.490323	0.46056	0.630502	0.662951	0.454017	0.686623	0.364185	0.450447	0.76888	0.541444	0.244315	0.578861	0.531101	0.624714	0.127767	0.144058	0.917532	0.0325166	0.0664467		2.09	0.0101681	0.0174777	0.021948	0.0210544	0.0314184	0.0164807	0.035071	0.00125574			-0.19	1.00467	1.00711	1.00782	1.02249	1.03361	1.00429	1.0433	0.993446
	0.501211	0.661378	0.127253	-0.00748594	0.626647	0.638408	0.51197	0.572951	0.495124	0.5621	0.495124	0.0242456	0.584978	0.635281	0.556639	0.503067	0.506203	0.794666	0.386139	-0.0603944	0.607025	0.481067	0.650742	0.389108	0.0178791	0.872849	0.048444	0.961116		2.1	0.0103807	0.0177323	0.0221955	0.0213203	0.0318472	0.016709	0.0354902	0.00127356			-0.189	1.00647	1.013	1.0048	1.01495	1.01898	1.00196	1.05959	0.964658
	0.569517	0.705869	0.341592	0.313431	0.520179	0.534702	0.468379	0.551129	0.544231	0.582416	0.544231	0.202003	0.458772	0.989754	0.552234	0.407813	0.343235	0.903583	0.423637	0.427208	0.548001	0.520531	0.578861	0.486797	0.295797	0.724674	0.0563743	0.114982		2.11	0.0105933	0.0179869	0.0224452	0.0215891	0.0322817	0.0169417	0.0359094	0.00129155			-0.188	1.00394	1.01415	1.00437	1.0299	1.02164	1.00965	1.04948	0.970136
	0.325163	0.53878	0.244198	0.0688246	0.649487	0.73153	0.53479	0.305905	0.527499	0.608253	0.527499	0.231846	0.656884	0.609673	0.303646	0.427846	0.445554	0.43856	0.455489	0.27316	0.589135	0.572179	0.607025	0.271891	0.215648	0.994656	0.146677	0.294397		2.12	0.0108147	0.0182464	0.0226987	0.0218626	0.0327162	0.0171754	0.0363335	0.00130955			-0.187	1.00088	1.00654	1.00467	1.0199	1.00645	1.00573	1.00412	0.972081
	0.19431	0.710593	0.46707	0.392197	0.526087	0.481607	0.320851	0.731875	0.552623	0.736713	0.552623	0.288355	0.490455	0.69214	0.597566	0.549433	0.412862	0.817585	0.34915	-0.0776733	0.740722	0.463032	0.548001	0.252441	0.051018	0.905798	0.173754	0.357505		2.13	0.0110382	0.0185109	0.0229522	0.022136	0.0331583	0.0174097	0.0367629	0.00132755			-0.186	1.00836	1.00923	1.00559	1.02243	1.01034	1.00432	1.02807	1.03352
	0.127253	0.888754	0.399382	0.693332	0.51197	0.636259	0.427592	0.189527	0.591534	0.739842	0.591534	0.367754	0.43015	0.628502	0.564533	0.33222	0.541444	0.501937	0.458748	0.746266	0.717968	0.582164	0.589135	0.270582	0.414504	0.474442	0.32512	0.313244		2.14	0.0112617	0.0187755	0.0232087	0.0224135	0.0336029	0.017649	0.0371923	0.00134591			-0.185	1.00884	1.01328	1.00548	1.02176	1.00331	1.01431	0.969157	1.01151
	0.341592	1.04305	0.461097	0.451564	0.468379	0.892752	0.458023	0.496008	0.462424	0.680388	0.462424	0.545202	0.574809	0.643945	0.554297	0.505068	0.386139	0.996318	0.531695	0.261608	0.69964	0.467071	0.740722	0.1573	0.10184	0.718352	0.207298	0.50792		2.15	0.0114953	0.0190461	0.0234685	0.0226948	0.0340483	0.0178883	0.0376253	0.00136464			-0.184	1.00749	1.00678	1.00399	1.0298	1.00615	1.00968	1.05506	0.989614
	0.244198	0.678361	0.344463	0.0687981	0.53479	0.643553	0.432855	0.421487	0.466754	0.682295	0.466754	0.26697	0.563441	0.668538	0.565913	0.248693	0.423637	0.672684	0.596787	0.772446	0.590081	0.477358	0.717968	0.122894	0.22556	0.848875	0.20437	0.145663		2.16	0.0117296	0.019321	0.0237283	0.0229761	0.0345032	0.0181298	0.038065	0.00138338			-0.183	1.00344	1.00857	1.00756	1.02462	1.00708	0.996995	1.03371	1.04236
	0.46707	0.62616	0.348872	0.279974	0.320851	0.521699	0.247374	0.338592	0.636073	0.526144	0.636073	0.338797	0.695409	0.658679	0.662951	0.491446	0.455489	0.591136	0.41212	0.541363	0.571115	0.619092	0.69964	0.992204	0.159626	0.903647	0.182874	0.399075		2.17	0.0119645	0.0195958	0.0239917	0.0232626	0.0349581	0.0183747	0.0385048	0.00140212			-0.182	1.00797	1.01398	1.00326	1.02532	1.00993	1.00896	1.0684	1.0346
	0.399382	0.769935	0.116752	0.0250437	0.427592	0.625594	0.798747	-0.101337	0.629531	0.634332	0.629531	0.148865	0.488435	0.562243	0.584978	0.15275	0.34915	0.672742	0.456043	0.201623	0.568122	0.537372	0.590081	0.574244	0.113548	0.840358	0.258135	0.998983		2.18	0.0122095	0.0198781	0.024258	0.023552	0.0354171	0.0186197	0.0389468	0.00142104			-0.181	1.00937	1.00562	1.00372	1.02676	1.01233	1.00638	1.079	0.991215
	0.461097	1.0485	0.102776	0.337584	0.458023	0.640245	0.522292	0.378953	0.809614	0.336417	0.809614	0.277652	0.626095	0.639701	-0.0540498	-0.0152572	0.458748	0.669895	0.376847	-0.0426346	0.31241	0.796614	0.571115	0.670016	0.16619	0.885988	0.215093	0.607795		2.19	0.0124545	0.0201637	0.0245243	0.0238413	0.0358823	0.0188686	0.039397	0.00144058			-0.18	0.997885	1.01178	1.00691	1.02791	1.02054	1.00091	0.99824	1.04103
	0.344463	0.626558	0.13327	-0.0140685	0.432855	0.731091	0.586833	0.198249	0.75725	0.708368	0.75725	0.404415	0.427421	0.496757	0.458772	-0.136439	0.531695	0.490095	0.544374	0.983683	0.464932	0.732417	0.568122	0.36911	0.137646	0.925489	0.199411	-0.0106818		2.2	0.0127013	0.0204493	0.0247951	0.0241371	0.0363476	0.0191193	0.0398473	0.00146011			-0.179	1.0093	1.00597	1.01203	1.01885	1.01872	1.00426	1.01213	0.994491
	0.348872	0.614618	0.381205	0.252124	0.247374	0.767891	0.608091	0.671324	0.482769	0.497043	0.482769	-0.0225059	0.54343	0.502954	0.656884	0.358096	0.378838	0.658783	0.478056	0.650781	0.616025	0.412276	0.685586	-0.167951	0.119319	0.843601	0.16205	0.806488		2.21	0.0129567	0.0207437	0.0250681	0.0244348	0.0368203	0.0193701	0.0402983	0.00147965			-0.178	1.00307	1.00104	1.00554	1.01167	1.00237	1.00599	0.994261	0.942908
	0.116752	0.905255	0.357004	0.571686	0.78028	0.110807	0.576585	0.402679	0.541169	0.693729	0.541169	0.480365	0.599658	0.670796	0.490455	0.338142	0.596787	0.712269	0.31284	0.325839	0.580156	0.483939	0.31241	0.0262832	0.14472	0.799758	0.25138	0.716926		2.22	0.0132121	0.0210404	0.0253411	0.0247325	0.037296	0.0196265	0.0407593	0.00149919			-0.177	1.00706	1.01192	1.00252	1.02681	1.01963	0.999746	1.04614	0.950754
	0.102776	1.08558	0.488094	0.0951882	0.780336	0.175031	0.519463	0.40292	0.421441	0.382866	0.421441	0.316392	0.491572	0.725525	0.43015	0.139015	0.41212	0.51421	0.469488	0.384374	0.649238	0.510788	0.464932	0.352852	0.0807832	0.983976	0.23747	0.304013		2.23	0.0134707	0.0213371	0.0256194	0.0250379	0.0377721	0.0198832	0.0412202	0.00151958			-0.176	1.00617	1.00566	1.00773	1.0215	1.01844	1.00595	1.03836	1.0043
	0.13327	0.932932	0.546532	0.237654	0.780498	0.146519	0.615259	0.315928	0.512686	0.673935	0.512686	0.30618	0.499185	0.62901	0.574809	0.204754	0.456043	0.561702	0.390781	0.954975	0.656222	0.502985	0.616025	0.383653	0.0325166	1.08239	0.27056	0.299624		2.24	0.0137363	0.0216442	0.0258995	0.0253441	0.0382584	0.0201414	0.0416812	0.00153999			-0.175	1.00309	1.00923	1.00337	1.03732	1.01487	1.00413	1.0519	0.977538
	0.381205	0.728512	0.462328	0.440796	0.798747	0.227746	0.558943	0.49085	0.521228	0.554343	0.521228	0.410648	0.517734	0.66069	0.563441	0.434981	0.376847	0.721727	0.567815	0.417526	0.505621	0.612061	0.580156	0.323325	0.048444	0.826913	0.19582	1.09799		2.25	0.0140018	0.0219524	0.0261795	0.0256506	0.0387446	0.0204042	0.0421523	0.0015604			-0.174	1.00532	1.00565	1.00483	1.03741	1.02379	1.00277	1.07542	1.02194
	0.357004	0.737131	0.469963	0.553257	0.715587	0.287148	0.5576	0.298596	0.563013	0.760832	0.563013	0.337329	0.557846	0.511881	0.695409	0.309589	0.544374	0.433719	0.47912	0.52843	0.820601	0.262128	0.649238	0.201256	0.0563743	1.0424	0.16908	0.625448		2.26	0.0142717	0.0222606	0.0264657	0.0259657	0.0392347	0.0206669	0.0426241	0.00158081			-0.173	1.00871	1.00746	1.00382	1.01297	1.00701	1.00477	1.00387	1.01168
	0.488094	0.759339	0.382072	0.544447	0.522292	0.618633	0.734498	0.515022	0.624353	0.441488	0.624353	0.24922	0.706994	0.757447	0.488435	0.213715	0.478056	0.586161	0.622201	0.355464	0.642389	0.541128	0.656222	0.303658	0.146677	0.790974	0.125749	0.94455		2.27	0.0145471	0.0225807	0.0267531	0.0262807	0.0397316	0.020933	0.0430958	0.00160192			-0.172	1.00744	1.00974	1.00492	1.03977	1.02093	1.00666	1.0029	1.07423
	0.546532	0.460072	0.394289	0.484706	0.586833	0.598878	0.479228	0.541318	0.244518	0.651505	0.244518	-0.0792295	0.468145	0.657525	0.626095	0.328815	0.31284	0.794781	0.527913	0.217257	0.629984	0.549127	0.505621	0.240729	0.173754	0.822676	0.139647	0.195246		2.28	0.0148226	0.0229008	0.0270404	0.0265973	0.0402285	0.021202	0.0435764	0.0016233			-0.171	1.01057	1.01512	1.00716	1.02778	1.02684	1.00411	1.0357	1.05622
	0.462328	0.861795	0.360448	0.364246	0.608091	0.382064	0.527718	0.656933	0.624223	0.671567	0.624223	0.885485	0.40158	0.535941	0.427421	0.376484	0.469488	0.689468	0.591845	0.285745	0.679485	0.41749	0.820601	0.500844	0.32512	0.798194	0.20562	0.339144		2.29	0.0151034	0.0232222	0.0273348	0.0269214	0.0407326	0.021471	0.0440592	0.00164468			-0.17	1.00869	1.01214	1.00909	1.01932	1.02267	0.997582	1.07937	0.970703
	0.469963	0.543143	0.364997	0.439629	0.576585	0.651079	0.515201	0.250321	0.548532	0.5302	0.548532	0.0263523	0.417682	0.604543	0.54343	0.369745	0.390781	0.669304	0.428195	-0.0932973	0.709285	0.347058	0.642389	0.278473	0.207298	0.966964	0.12106	0.768738		2.3	0.0153883	0.0235546	0.0276297	0.0272455	0.0412403	0.0217452	0.0445419	0.00166605			-0.169	1.00589	1.01382	1.00699	1.01911	1.01757	1.00806	1.01638	0.966789
	0.382072	0.878271	0.341586	0.763176	0.519463	0.622849	0.502226	0.598544	0.604522	0.655661	0.604522	0.348295	0.605323	0.580222	0.599658	0.555934	0.567815	0.50275	0.422385	0.419935	0.56794	0.549604	0.629984	-0.0398028	0.20437	0.974602	0.1607	0.276458		2.31	0.0156732	0.0238869	0.0279248	0.0275724	0.0417479	0.0220206	0.0450321	0.00168794			-0.168	1.00383	1.01602	1.00637	1.01421	1.01094	1.00505	1.05517	0.97257
	0.394289	0.613815	0.348829	0.470478	0.615259	0.430872	0.49829	0.363205	0.466498	0.798792	1.10626	-0.110724	0.948567	0.884377	0.491572	0.418543	0.47912	0.693962	0.48773	0.656657	0.802507	0.49609	0.679485	0.429185	0.182874	1.14741	0.0300953	0.0612714		2.32	0.0159645	0.0242219	0.0282276	0.0279059	0.0422662	0.0222967	0.0455259	0.00171039			-0.167	1.00607	1.01258	1.00503	1.02741	1.01091	1.00738	1.02413	1.00946
	0.360448	0.827177	0.410556	0.206355	0.558943	0.713655	0.0479972	0.449268	0.589697	0.611106	0.466498	0.246341	0.648292	0.503661	0.499185	0.733474	0.622201	0.321827	0.424311	0.236375	0.717124	0.474635	0.709285	0.276304	0.258135	0.763608	0.2032	0.850007		2.33	0.0162586	0.0245669	0.0285304	0.0282394	0.0427847	0.0225786	0.0460198	0.00173284			-0.166	1.00872	1.01457	1.0067	1.02925	1.02178	1.00728	0.991316	1.01936
	0.364997	0.694429	0.467261	0.416355	0.5576	0.683597	0.403714	0.271846	0.507781	0.763541	0.589697	0.431648	0.549963	0.598941	0.517734	0.416181	0.527913	0.55492	0.467018	0.33829	0.58194	0.538387	0.56794	0.0328838	0.215093	0.76332	0.015261	0.41704		2.34	0.0165526	0.0249119	0.0288342	0.028577	0.0433064	0.0228605	0.0465197	0.00175529			-0.165	1.00953	1.01656	1.00852	1.03144	1.01709	1.0136	0.999717	1.02968
	0.341586	0.681161	0.710089	-0.017669	0.734498	0.575739	0.507763	-0.00341422	0.544315	0.668062	0.507781	0.379759	0.616343	0.444015	0.557846	0.345559	0.591845	0.743014	0.335804	0.77263	0.56623	0.387955	0.802507	0.144203	0.199411	0.605228	0.0395597	-0.138722		2.35	0.0168539	0.0252609	0.0291452	0.0289202	0.0438357	0.0231452	0.0470248	0.00177801			-0.164	1.00257	1.0137	1.00467	1.02049	1.02489	1.0076	1.01309	0.9956
	0.348829	0.789055	0.766637	0.0875228	0.479228	0.69402	0.505127	0.460353	0.529512	0.604002	0.544315	0.399457	0.514922	0.503583	0.706994	0.207623	0.428195	0.388695	0.294419	0.191267	0.511326	0.76791	0.717124	0.0906799	0.16205	0.904347	0.0911517	0.117382		2.36	0.0171566	0.0256189	0.0294562	0.0292634	0.044365	0.0234338	0.04753	0.00180167			-0.163	1.00896	1.01414	1.00608	1.029	1.01657	1.00551	1.03397	0.975896
	0.410556	0.800218	0.429984	0.662551	0.527718	0.585487	0.417939	0.341743	0.542935	0.579248	0.529512	0.624819	0.458731	0.427	0.99824	0.0287268	0.422385	0.763741	0.523283	0.578053	0.699822	0.621766	0.58194	0.332785	0.25138	0.962129	0.116306	0.113761		2.37	0.0174594	0.0259768	0.029769	0.0296121	0.0449011	0.0237225	0.0480396	0.00182533			-0.162	1.00979	1.01282	1.00614	1.02682	1.01435	1.00332	1.03396	1.08357
	0.467261	0.643253	0.269474	0.18896	0.515201	0.839158	0.830489	-0.118682	0.545117	0.642331	0.542935	0.314913	0.748176	0.63697	0.468145	0.382194	0.0644968	0.549664	0.47906	-0.0802854	0.647381	0.33876	0.56623	0.01637	0.23747	0.922305	0.249727	0.338629		2.38	0.0177701	0.0263403	0.0300886	0.0299652	0.0454413	0.0240159	0.0485562	0.00184899			-0.161	1.00195	1.01237	1.00339	1.01241	1.00925	1.00961	1.02752	1.01244
	0.710089	0.653719	0.359308	0.317104	0.502226	0.590075	0.714382	0.0604029	0.597208	0.64993	0.545117	0.639417	0.522249	0.743816	0.40158	0.506603	0.48773	0.537232	0.668886	0.542463	0.686255	0.796715	0.511326	0.358795	0.27056	0.680347	0.295996	0.179033		2.39	0.0180811	0.0267115	0.0304082	0.0303183	0.0459815	0.0243114	0.0490728	0.00187265			-0.16	0.998927	1.01428	1.00629	1.02269	1.01903	1.00612	1.04453	1.03795
	0.307662	0.654975	0.415678	0.652708	0.49829	0.646293	0.425986	0.280778	0.564093	0.592219	0.597208	0.364469	0.374444	0.644263	0.417682	0.586945	0.424311	0.485135	0.513344	1.09501	0.774104	0.792138	0.699822	0.161675	0.19582	0.786987	0.146722	0.560014		2.4	0.0183928	0.0270827	0.0307306	0.0306785	0.0465321	0.024607	0.0495923	0.00189762			-0.159	1.01497	1.01153	1.00917	1.02022	1.01716	1.00304	1.03811	1.03538
	0.766637	0.315805	0.419833	0.0486791	0.0479972	1.01767	0.675216	0.338197	0.595719	0.468805	0.564093	0.224596	0.538867	0.54613	0.605323	0.260934	0.467018	0.490656	0.470498	0.409798	0.406961	0.296401	0.647381	0.341531	0.16908	0.791986	0.190604	1.13546		2.41	0.0187117	0.027461	0.0310591	0.0310419	0.0470832	0.0249095	0.0501205	0.00192264			-0.158	1.00715	1.01485	1.00351	1.02989	1.00988	0.996376	1.00545	0.968838
	0.429984	0.705289	0.308043	0.800436	0.403714	0.739971	0.607698	0.231003	0.57982	0.680843	0.595719	0.126041	0.598068	0.630438	0.948567	0.297728	0.335804	0.620704	0.459555	0.831024	0.534736	0.494094	0.686255	0.2277	0.125749	0.864922	0.122042	0.462757		2.42	0.0190305	0.0278458	0.0313877	0.0314052	0.0476372	0.0252121	0.0506487	0.00194767			-0.157	1.00711	1.00856	1.00435	1.0289	1.0182	1.00379	1.07783	0.975688
	0.269474	0.807539	0.405874	0.35098	0.507763	0.488144	0.503955	0.340282	0.636775	0.298944	0.57982	0.193555	0.607015	0.538563	0.648292	0.660729	0.294419	0.768567	0.503846	0.371948	0.617576	0.361586	0.774104	-0.0121073	0.139647	0.72032	0.136097	0.3111		2.43	0.0193509	0.0282307	0.03172	0.0317773	0.0481993	0.0255166	0.0511783	0.00197269			-0.156	1.01249	1.01332	1.00776	1.02484	1.01769	0.998932	1.11118	1.02161
	0.359308	0.917649	0.582171	0.518001	0.505127	0.968983	0.497488	-0.0818172	0.492114	0.478848	0.636775	0.233167	0.513728	0.690552	0.549963	0.237502	0.523283	0.868519	0.389678	0.513153	0.611077	0.586918	0.406961	0.940319	0.20562	0.843552	0.188376	0.761148		2.44	0.0196771	0.0286242	0.032058	0.0321513	0.0487613	0.0258265	0.0517182	0.0019988			-0.155	1.00069	1.01416	1.00245	1.03028	1.02191	1.00253	1.02198	0.984201
	0.415678	0.469123	0.438182	0.324392	0.958807	0.207373	-0.0228789	-0.152168	0.476833	0.680101	0.492114	-0.166422	0.561827	0.700443	0.616343	0.250691	0.47906	0.706014	0.395746	0.443757	0.584426	0.54662	0.534736	0.282121	0.12106	0.851113	0.145951	1.01513		2.45	0.0200034	0.0290229	0.032396	0.0325252	0.0493298	0.0261364	0.0522581	0.00202536			-0.154	1.00698	1.01637	1.00323	1.02266	1.03362	1.00323	1.03581	1.03939
	0.419833	1.09137	0.456334	0.35348	0.417939	0.580153	0.506406	0.562451	0.549032	0.719746	0.476833	0.779112	0.523916	0.41998	0.514922	0.264712	0.571503	0.403462	0.442755	0.563411	0.656698	0.501857	0.617576	0.243754	0.1607	0.940987	0.193325	0.351778		2.46	0.0203319	0.0294216	0.0327389	0.0329096	0.0499028	0.0264504	0.052798	0.00205192			-0.153	1.00686	1.01354	1.00754	1.03265	1.01887	1.00158	1.03103	1.04455
	0.308043	0.398606	0.382107	0.104894	0.830489	0.138944	0.416315	0.454419	0.55976	0.38141	0.549032	0.477743	0.563734	0.564165	0.458731	0.393572	0.668886	0.969555	0.561146	0.335821	0.607171	0.549942	0.611077	0.393769	0.0300953	0.924256	0.249367	0.220495		2.47	0.020665	0.0298307	0.0330868	0.0332944	0.0504758	0.0267677	0.0533497	0.00207848			-0.152	1.00824	1.00855	1.00718	1.01952	1.02245	0.995449	1.04034	0.997309
	0.405874	0.659483	0.303108	0.914197	0.714382	0.304876	0.543144	0.137949	0.613563	0.646278	0.55976	0.886754	0.452212	0.992938	0.748176	0.421228	0.513344	0.599993	0.525137	0.559479	0.931091	0.0880149	0.584426	0.33576	0.2032	0.989414	0.173662	0.5039		2.48	0.0209981	0.0302436	0.0334346	0.0336802	0.0510586	0.027085	0.0539015	0.00210583			-0.151	1.01204	1.00982	1.00753	1.03975	1.0092	1.00918	1.0236	1.02387
	0.582171	0.638148	0.472823	0.37356	0.425986	0.671915	0.575675	0.711898	0.424949	0.629698	0.613563	0.263521	0.601675	0.598307	0.522249	0.260144	0.470498	0.529353	0.505689	0.379398	0.554089	0.402662	0.74896	0.933363	0.015261	1.0382	0.19831	0.715288		2.49	0.0213341	0.0306565	0.0337886	0.0340764	0.0516426	0.0274088	0.0544534	0.00213413			-0.15	1.00604	1.01976	1.00227	1.02849	1.02127	1.00095	1.02887	0.999759
	0.438182	0.371189	0.563565	0.35369	0.675216	0.931746	0.664721	0.201417	0.531551	0.56656	0.424949	0.350926	0.626203	0.398159	0.374444	0.471944	0.459555	0.534333	0.498208	-0.103444	0.573423	0.586691	0.656698	0.295551	0.0395597	1.01478	0.0950563	0.797691		2.5	0.0216737	0.0310814	0.0341469	0.0344725	0.0522289	0.0277337	0.0550154	0.00216243			-0.149	1.00411	1.01389	1.00191	1.02864	1.01715	1.00878	1.03157	0.958463
	0.456334	0.738432	0.296243	0.205908	0.607698	0.675275	0.608194	0.526287	0.0273466	1.03563	0.531551	0.456738	0.662869	0.886829	0.538867	0.337375	0.503846	0.725729	0.570311	0.266728	0.582729	0.630235	0.607171	0.232084	0.0911517	0.948227	0.17682	0.380502		2.51	0.0220132	0.0315088	0.0345052	0.0348711	0.0528237	0.0280597	0.0555794	0.00219072			-0.148	1.00553	1.01496	1.00563	1.02538	1.01273	1.00988	1.06024	1.03452
	0.382107	0.697524	0.395877	0.560763	0.503955	0.556135	0.564915	0.199713	0.635296	0.728802	0.0273466	0.0795081	0.59898	0.648807	0.662212	-0.114362	0.389678	0.671138	0.470968	0.58452	0.528815	0.399739	0.931091	0.139169	0.116306	0.966815	0.148368	0.658815		2.52	0.0223562	0.0319361	0.034871	0.0352789	0.0534185	0.0283924	0.0561433	0.00221942			-0.147	1.01241	1.00847	1.00551	1.02343	1.03487	1.00041	1.06777	1.00245
	0.303108	0.866785	0.342089	0.335607	-0.0228789	1.04076	0.48985	0.764856	0.545725	0.512555	0.635296	0.321613	0.723522	0.407206	0.598068	0.456366	0.395746	0.518725	0.45727	0.41581	0.591785	0.399938	0.554089	0.034022	0.249727	0.8148	0.144232	0.444808		2.53	0.0227016	0.0323772	0.0352403	0.0356867	0.0540191	0.0287251	0.056716	0.00224967			-0.146	1.00555	1.01654	1.00297	1.02946	1.01233	0.994496	1.04847	1.05248
	0.472823	0.607466	0.374217	0.623471	0.506406	0.613252	0.549827	0.549023	0.544014	0.560651	0.545725	0.285585	0.611925	0.423715	0.607015	0.263067	0.442755	0.995176	0.425847	0.635627	0.573838	0.655255	0.573423	0.200296	0.295996	1.14743	0.0789292	0.335591		2.54	0.023047	0.0328192	0.0356095	0.0360986	0.0546247	0.0290612	0.0572922	0.00227993			-0.145	1.00961	1.02156	1.00566	1.02767	1.02586	1.00212	1.02241	1.00363
	0.563565	0.698143	0.394553	0.698759	0.416315	0.646793	0.476697	0.274919	0.622228	0.613501	0.544014	0.347668	0.452784	0.666677	0.513728	0.530532	0.561146	0.807507	0.316013	0.361899	0.480639	0.523703	0.582729	0.375988	0.146722	0.767489	0.247148	0.343488		2.55	0.0233964	0.0332618	0.0359878	0.0365184	0.0552304	0.0294019	0.0578685	0.00231019			-0.144	1.00331	1.01868	1.00343	1.02458	1.0124	1.00031	1.02464	1.04556
	0.296243	0.707881	0.407628	0.412286	0.543144	0.42292	0.318947	0.354182	0.660112	0.612124	0.622228	0.266522	0.611868	0.594563	0.561827	0.452196	0.525137	0.553674	0.141848	0.593583	0.479986	0.672803	0.528815	0.132857	0.190604	0.904313	0.218998	0.686733		2.56	0.0237473	0.0337187	0.0363687	0.0369382	0.0558452	0.0297425	0.0584519	0.00234045			-0.143	1.00725	1.01302	1.00523	1.03233	1.02381	1.00096	1.10574	0.984697
	0.395877	0.668272	0.427801	0.285049	0.575675	0.549997	0.505317	0.467305	0.582661	0.588021	0.660112	0.229181	0.594243	0.496366	0.523916	0.77057	0.445817	0.800199	0.0106739	0.944488	0.732904	0.497202	0.591785	0.760049	0.122042	0.690495	0.433554	0.629278		2.57	0.0240982	0.0341757	0.0367496	0.0373638	0.0564616	0.0300891	0.0590408	0.0023728			-0.142	1.00789	1.01678	1.0069	1.01587	1.01404	1.00478	1.01361	0.968767
	0.342089	0.723631	0.172316	-0.0759612	0.664721	0.453768	0.488928	0.488319	0.574138	0.543882	0.582661	0.212187	0.524224	0.80989	0.563734	0.350017	0.505689	0.542311	0.490587	0.782578	0.545724	0.570865	0.573838	0.411384	0.136097	0.844088	0.157831	0.708188		2.58	0.0244534	0.0346348	0.0371411	0.037796	0.0570798	0.0304379	0.0596296	0.00240526			-0.141	1.01133	1.00474	1.00561	1.01348	1.01289	1.00335	1.04861	1.00442
	0.374217	0.779345	0.64273	0.370202	0.608194	0.512691	0.487054	0.230503	0.474568	0.554552	0.574138	0.49886	0.455116	0.536869	0.452212	-0.00979285	0.570311	0.737676	0.164842	0.298073	0.562644	0.602617	0.480639	0.410236	0.188376	0.78584	0.105165	0.799961		2.59	0.0248093	0.0351069	0.0375343	0.0382282	0.0577068	0.0307868	0.0602239	0.00243773			-0.14	1.00716	1.01156	1.01024	1.02401	1.02549	1.00508	1.08689	1.00503
	0.394553	0.725887	0.410406	0.5185	0.564915	0.654285	0.539539	0.807763	0.603048	0.561743	0.474568	0.238047	0.530556	0.602462	0.107632	0.47525	0.470968	0.662311	0.463442	0.407258	0.597027	0.582204	0.479986	0.480326	0.145951	0.978787	0.144687	0.693308		2.6	0.0251653	0.035579	0.0379275	0.0386681	0.0583338	0.0311439	0.0608255	0.0024702			-0.139	1.01309	1.01114	1.00974	1.02471	1.01616	1.00445	1.01732	1.01734
	0.407628	0.711054	0.419422	0.762046	0.48985	0.683459	0.470414	0.100924	0.632635	0.708909	0.603048	0.15375	0.543822	0.5397	0.601675	0.603921	0.45727	0.83993	0.416201	0.706364	0.523351	0.633739	0.732904	0.630125	0.193325	0.864386	0.130681	0.398669		2.61	0.0255257	0.0360547	0.0383331	0.0391131	0.0589659	0.031501	0.0614272	0.00250438			-0.138	1.01382	1.01351	1.00534	1.02896	1.02819	1.0014	0.99706	0.99466
	0.427801	0.750276	0.218331	0.0906825	0.549827	0.466547	0.37409	0.33545	0.571984	0.844397	0.632635	0.523498	0.642863	0.658074	0.626203	0.67427	0.425847	0.839389	0.375161	0.861936	0.539056	0.596081	0.545724	0.179625	0.249367	0.850633	0.260893	0.655803		2.62	0.0258863	0.0365422	0.0387393	0.0395581	0.0596034	0.0318607	0.0620327	0.00253933			-0.137	1.01335	1.02162	1.00644	1.03915	1.0101	1.00751	1.08174	1.09498
	0.172316	0.986432	0.342404	0.372653	0.476697	0.709532	0.565246	0.149038	0.556169	0.612772	0.571984	0.0716945	0.654954	0.519563	0.662869	0.473486	0.316013	0.607811	0.486185	0.711186	0.509292	0.483416	0.562644	0.273804	0.173662	0.776463	0.137479	0.929542		2.63	0.0262473	0.0370296	0.0391463	0.0400128	0.0602409	0.0322263	0.0626474	0.00257428			-0.136	1.01116	1.01234	1.00541	1.01548	1.00633	1.0055	1.02571	0.982045
	0.64273	0.442771	0.388591	0.540962	0.318947	0.652021	0.466651	0.623556	0.53563	0.513096	0.556169	0.420751	0.49855	0.747851	0.59898	0.40143	0.141848	0.84631	0.527173	0.866872	0.663057	0.310485	0.597027	0.309942	0.0950563	0.730898	0.0792563	0.153418		2.64	0.0266121	0.0375223	0.0395663	0.040471	0.0608868	0.0325919	0.0632621	0.00260922			-0.135	1.00977	1.01103	1.00442	1.03946	1.00805	1.00227	0.978622	1.01344
	0.410406	0.70678	0.412785	1.02324	0.505317	0.495299	0.602715	0.534028	0.644261	0.52354	0.53563	0.443949	0.467016	0.556027	0.723522	0.592929	0.0106739	1.10704	0.477137	0.525191	0.481612	0.573153	0.523351	0.472261	0.17682	0.718111	0.102533	1.15315		2.65	0.0269769	0.0380253	0.0399864	0.0409293	0.0615346	0.0329626	0.0638789	0.00264539			-0.134	1.00942	1.01353	1.00691	1.02281	1.0348	1.00673	1.00943	1.09177
	0.419422	0.692593	0.349026	0.510646	0.488928	0.559491	0.448929	0.435394	0.477569	0.538526	0.644261	0.298354	0.554072	0.501356	0.611925	0.26409	0.490587	0.693894	0.745203	0.178466	0.448637	0.496191	0.539056	0.420682	0.148368	0.820013	0.169527	0.480542		2.66	0.0273426	0.0385282	0.0404085	0.0413993	0.0621838	0.0333369	0.0645071	0.00268311			-0.133	1.00503	1.01372	1.00805	1.024	1.02951	1.01071	1.04245	0.965118
	0.218331	1.03716	0.330472	0.335251	0.487054	0.623522	0.604218	0.530712	0.546587	0.752814	0.477569	0.405962	0.507309	0.601304	0.452784	0.273574	0.164842	0.848073	0.651992	0.540742	0.598215	0.684002	0.509292	0.495626	0.144232	0.631208	0.209536	0.0938246		2.67	0.0277113	0.0390381	0.0408433	0.0418713	0.0628418	0.0337111	0.0651352	0.00272083			-0.132	1.01174	1.01469	1.00885	1.02476	1.01242	1.00839	1.054	1.02104
	0.406086	0.501007	0.424131	0.668988	0.539539	0.555665	0.449067	0.645105	0.473918	0.540254	0.546587	0.260106	0.576273	0.511355	0.611868	0.37443	0.463442	0.552733	0.509074	0.313331	0.508979	0.63635	0.663057	0.672865	0.0789292	1.11272	0.0746301	0.277693		2.68	0.02808	0.0395568	0.041278	0.0423432	0.0634998	0.0340931	0.0657637	0.00275855			-0.131	1.00399	1.0135	1.00932	1.03861	1.01182	1.01032	1.06219	1.01223
	0.342404	0.740776	0.437925	0.0647108	0.470414	0.830294	0.581258	-0.0211508	0.664801	0.538601	0.473918	0.585777	0.651091	0.409895	0.594243	0.269885	0.416201	0.699485	0.527242	0.361178	0.535141	0.965367	0.481612	0.47202	0.247148	0.703661	0.112792	0.840104		2.69	0.02845	0.0400754	0.0417164	0.0428292	0.0641623	0.0344762	0.0664056	0.00279683			-0.13	1.01668	1.01287	1.00337	1.0275	1.03648	1.0037	1.05334	1.05574
	0.388591	0.810875	0.451157	0.599503	0.37409	0.689411	0.605556	0.331214	0.0794155	0.823558	0.664801	0.501682	0.52697	0.646191	0.524224	0.47209	0.375161	0.791244	0.453458	0.716295	0.60173	0.471973	0.448637	0.232882	0.138785	0.778208	0.382221	0.530137		2.7	0.0288223	0.0406027	0.0421668	0.0433153	0.0648302	0.0348608	0.0670475	0.00283764			-0.129	1.01181	1.01807	1.00406	1.03416	1.01008	1.00483	1.10059	1.02443
	0.412785	0.620612	0.293438	0.499892	0.565246	0.683049	0.66096	0.150313	0.476034	0.270147	0.0794155	-0.0150337	0.462661	0.56661	0.455116	0.594909	0.486185	0.782636	0.419926	0.150482	0.59999	0.669107	0.598215	0.196983	0.218998	0.894811	0.0291783	0.389137		2.71	0.0291945	0.0411372	0.0426172	0.0438031	0.0654982	0.0352528	0.0676895	0.00287845			-0.128	1.0004	1.01746	1.00615	1.03609	1.03562	1.00747	1.10412	0.974906
	0.349026	0.882828	0.59228	0.425546	0.466651	0.90737	0.537299	0.161373	0.734599	0.879423	0.734599	0.308117	0.519806	0.547916	0.530556	0.571922	0.527173	0.788063	0.461575	0.576081	0.549556	0.78372	0.929389	-0.111915	0.433554	0.967005	0.261322	0.341291		2.72	0.0295684	0.0416716	0.043073	0.0443039	0.0661737	0.0356449	0.068344	0.00291925			-0.127	1.01757	1.01187	1.00366	1.01997	1.02094	1.00834	1.03031	1.02192
	0.330472	1.02737	0.161193	0.723358	0.602715	0.51093	0.487588	0.461037	0.570165	0.410844	0.570165	0.167986	0.518985	0.649388	0.543822	0.223882	0.477137	0.994458	0.438469	0.372923	0.645752	0.359368	0.508979	0.691892	0.157831	0.758436	0.196758	0.441506		2.73	0.029944	0.0422165	0.0435399	0.0448046	0.0668514	0.0360411	0.0690002	0.00296006			-0.126	1.0173	1.01632	1.00331	1.02673	1.01928	0.998567	1.07283	1.04758
	0.424131	0.689443	0.14377	0.187069	0.448929	0.662657	0.474603	0.41134	0.534193	0.713603	0.534193	0.61263	0.582828	0.588581	0.642863	0.526961	0.651992	0.726467	0.301574	0.344789	0.501718	0.627953	0.535141	0.0995217	0.105165	0.852195	0.264452	0.910788		2.74	0.0303196	0.0427669	0.0440069	0.0453092	0.0675299	0.0364423	0.0696563	0.00300405			-0.125	1.01088	1.01087	1.00877	1.03094	1.02492	1.00533	1.02069	1.09537
	0.437925	0.651634	0.295647	0.104347	0.604218	0.629732	0.464567	0.60516	0.532599	0.778235	0.532599	0.491236	0.463072	0.566225	0.654954	0.623371	0.509074	0.507047	0.268026	0.414648	0.544514	0.556502	0.60173	0.513489	0.144687	0.8424	0.133698	1.01166		2.75	0.0306971	0.0433174	0.0444813	0.0458251	0.0682172	0.0368435	0.0703235	0.00304828			-0.124	1.00764	1.0131	1.00353	1.0246	1.01358	1.00324	1.00484	1.0679
	0.451157	0.748526	0.392133	0.577188	0.449067	0.689165	0.610899	0.427309	0.49065	0.737737	0.49065	0.150597	0.48601	0.705073	0.49855	0.207364	0.527242	0.692898	0.348283	0.839833	0.522017	0.605748	0.59999	1.05665	0.130681	0.91021	0.346025	0.465181		2.76	0.0310757	0.04388	0.0449659	0.046341	0.0689044	0.0372516	0.0709944	0.00309251			-0.123	1.00368	1.01591	1.00486	1.02497	1.02185	1.00601	1.03349	0.993386
	0.293438	0.753138	0.374841	0.292332	0.581258	0.625279	0.730772	0.278339	0.584923	0.77405	0.584923	0.216647	0.485493	0.565771	0.467016	0.327401	0.453458	0.623962	0.586633	0.771206	0.518039	0.556215	0.549556	0.324775	0.260893	1.04668	-0.00130242	0.518319		2.77	0.0314544	0.0444466	0.0454505	0.0468629	0.0695954	0.0376621	0.0716652	0.00313674			-0.122	1.01265	1.01594	1.00694	1.02833	1.01691	1.00641	1.02762	1.03281
	0.59228	0.755988	0.396116	0.620762	0.605556	0.576338	0.305714	0.312159	0.596828	0.978551	0.596828	0.245932	0.471535	0.561933	0.554072	0.438428	0.419926	0.688446	0.390884	0.325507	0.574771	0.455576	0.645752	0.361491	0.137479	0.861471	0.240999	0.561187		2.78	0.0318352	0.0450132	0.0459447	0.0473945	0.0702918	0.0380729	0.0723454	0.00318352			-0.121	1.01005	1.01047	1.00505	1.0206	1.03075	1.00375	1.04206	1.01465
	0.161193	0.891613	0.480654	0.273858	0.66096	0.315109	0.510623	0.239363	0.580348	0.432809	0.580348	0.488165	0.592264	0.642329	0.507309	0.408269	0.461575	0.673844	0.515532	0.287773	0.703574	0.328243	0.501718	0.227248	0.0792563	0.800063	0.202697	1.19601		2.79	0.0322168	0.0455937	0.046448	0.0479261	0.0709883	0.0384928	0.0730315	0.00323153			-0.12	1.00491	1.01668	1.00818	1.03931	1.01076	1.01069	1.04138	1.02117
	0.14377	0.938171	0.392289	0.718995	0.537299	0.613256	0.775375	0.246021	0.633252	0.756009	0.712085	0.0489812	0.437808	0.727603	0.576273	0.368445	0.438469	0.513411	0.461619	0.432821	0.626492	0.368606	0.544514	0.690757	0.102533	0.969856	0.214153	0.595389		2.8	0.0325983	0.0461766	0.0469513	0.048466	0.0716913	0.0389127	0.0737176	0.00327954			-0.119	1.00263	1.00922	1.00214	1.0308	1.02989	1.00136	1.02356	0.979108
	0.237395	0.683646	0.436705	0.587694	0.487588	0.497993	0.854276	-0.128072	0.440649	0.644851	0.633252	0.348448	0.435858	0.608456	0.651091	0.229762	0.301574	0.860892	0.371427	0.417391	0.545527	0.719061	0.522017	-0.0021198	0.0702923	0.96175	0.378918	1.13644		2.81	0.0329823	0.0467595	0.0474668	0.0490139	0.0723967	0.0393357	0.0744113	0.00332754			-0.118	1.00253	1.01276	1.00263	1.02059	1.02134	1.0076	1.06514	1.0096
	0.295647	0.740114	0.506968	0.893453	0.474603	0.633573	0.880846	-0.18225	0.49492	0.6105	0.440649	0.608949	0.53406	0.580043	0.52697	0.233954	0.268026	1.0109	0.380852	0.083478	0.498411	0.631548	0.518039	0.297258	0.203593	0.756202	0.097241	0.809009		2.82	0.0333666	0.0473581	0.0479899	0.0495618	0.0731025	0.0397652	0.0751132	0.00337729			-0.117	1.00773	1.0142	1.00385	1.02414	1.03323	1.00426	1.01678	1.01228
	0.392133	0.677944	0.354206	0.184189	0.464567	0.510001	0.483445	0.285958	0.555497	0.691004	0.49492	0.264884	0.651451	0.353683	0.462661	0.39387	0.348283	0.697712	0.471005	0.283997	0.686575	0.626337	0.574771	0.27387	0.169527	1.02985	0.212558	0.556401		2.83	0.033751	0.0479574	0.0485131	0.0501205	0.0738166	0.0401947	0.0758152	0.00342944			-0.116	1.01611	1.01311	1.00713	1.03152	1.00341	1.00226	1.03406	1.0005
	0.374841	0.744552	0.538412	0.664896	0.610899	0.457923	0.554803	0.602922	0.527616	0.534112	0.555497	0.120888	0.498316	0.542335	0.519806	0.331342	0.586633	0.513018	0.480423	0.186587	0.540244	1.03843	0.703574	0.870204	0.209536	0.641967	0.362523	0.588672		2.84	0.034138	0.0485577	0.049051	0.0506852	0.0745307	0.0406302	0.0765227	0.00348159			-0.115	1.02339	1.02215	1.00675	1.03255	1.03991	1.00352	1.06977	1.0107
	0.396116	0.494557	0.454975	0.628659	0.730772	0.786057	0.57815	0.347286	0.611855	0.483302	0.527616	0.561376	0.611937	0.718361	0.518985	0.271267	0.390884	0.866955	0.406231	0.385059	0.663077	0.501161	0.626492	0.762669	0.0746301	0.725942	0.267865	-0.121349		2.85	0.034525	0.0491735	0.0495953	0.05125	0.0752478	0.0410694	0.0772412	0.00353374			-0.114	1.01321	1.01696	1.00518	1.03473	1.02189	1.00504	1.02197	0.986653
	0.372645	0.658667	0.339193	0.435739	0.305714	0.809833	0.361927	0.296361	0.454905	0.51787	0.361599	0.320347	0.571394	0.589779	0.582828	0.437762	0.515532	0.547046	0.585314	0.322066	0.86495	0.225692	0.545527	0.404823	0.112792	0.733538	0.266925	0.504796		2.86	0.0349123	0.0497894	0.0501395	0.0518282	0.0759702	0.0415087	0.0779596	0.00358663			-0.113	1.00972	1.01359	1.0085	1.01706	1.03037	1.01195	1.05546	0.954605
	0.480654	0.658444	0.449619	0.610632	0.510623	0.670372	0.49938	0.582914	0.547673	0.914035	0.611855	0.59463	0.458664	0.749792	0.463072	0.444181	0.461619	0.720454	0.247981	0.194253	0.703444	0.220012	0.498411	0.260451	0.382221	1.18555	0.149026	0.414432		2.87	0.035302	0.0504079	0.0507014	0.0524104	0.0766927	0.0419568	0.0786816	0.00364331			-0.112	1.00349	1.02093	1.00845	1.0223	1.0376	0.999638	1.05782	1.05508
	0.392289	0.794994	0.29284	0.521156	0.775375	0.482904	0.579949	0.793752	0.596171	0.691913	0.454905	-7.5414e-05	0.583069	0.422671	0.48601	0.5692	0.371427	0.731545	0.41662	0.960276	0.64453	0.853083	0.686575	0.301965	0.0291783	0.996447	0.0424292	-0.128122		2.88	0.0356916	0.0510405	0.0512678	0.0529926	0.0774205	0.042406	0.0794173	0.00369999			-0.111	1.00483	1.01964	1.00563	1.04562	1.02804	1.01088	1.01947	1.03095
	0.436705	0.638751	0.388221	0.500088	0.854276	0.623315	0.565161	0.0397474	0.495273	0.397983	0.547673	0.149584	0.537901	0.712448	0.485493	0.457284	0.380852	0.672171	0.487128	0.615686	0.610384	0.461028	0.540244	0.253542	0.261322	0.777095	0.0065959	0.564833		2.89	0.036082	0.051673	0.0518343	0.0535912	0.078151	0.042857	0.080153	0.00375666			-0.11	1.01483	1.01261	1.00945	1.04126	1.01725	1.00772	0.996069	1.07841
	0.506968	0.552551	0.153705	-0.0324503	0.880846	0.711449	0.598412	0.373274	0.464601	0.651088	0.596171	0.232884	0.503847	0.597331	0.471535	0.342099	0.471005	0.568052	0.465872	0.639839	0.671588	0.284302	0.663077	0.390502	0.201044	0.909512	0.0562799	0.248674		2.9	0.0364743	0.05231	0.0524216	0.0541915	0.0788815	0.0433162	0.0808899	0.00381334			-0.109	1.01247	1.01557	1.00745	1.02436	1.01952	1.00094	1.01165	1.03075
	0.354206	0.579303	0.41075	0.641661	0.483445	0.729726	0.468742	0.675179	0.61167	0.672794	0.495273	0.16258	0.566429	0.477128	0.592264	0.534292	0.480423	0.782635	0.483782	0.16964	0.64653	0.490997	0.86495	0.124254	0.196758	0.869784	0.473661	0.369149		2.91	0.0368666	0.0529594	0.0530115	0.0547924	0.0796195	0.0437753	0.0816437	0.0038745			-0.108	1.01219	1.01401	1.0055	1.01321	1.02972	1.00828	1.05406	1.01904
	0.538412	0.694105	0.49395	0.189391	0.554803	0.596807	0.353303	0.37619	0.622586	0.57418	0.464601	-0.0119624	0.539665	0.613629	0.437808	0.190902	0.406231	0.739553	0.545989	0.636878	0.616351	0.462577	0.703444	0.110722	0.261832	0.868285	0.274898	0.6286		2.92	0.03726	0.0536087	0.0536015	0.0554116	0.0803577	0.0442393	0.0823975	0.00393609			-0.107	1.01286	1.01111	1.00568	1.0271	1.03697	1.00053	1.04547	1.00839
	0.454975	0.837983	0.464397	1.0785	0.57815	0.580857	0.480917	0.243878	0.569605	0.681218	0.61167	0.216441	0.653907	0.415208	0.435858	0.345746	0.585314	0.383732	0.466926	0.0752178	0.552694	0.780512	0.64453	0.365112	0.133698	0.930301	0.400932	0.14846		2.93	0.037655	0.0542643	0.0542157	0.0560307	0.0810981	0.0447087	0.0831513	0.00399769			-0.106	1.01084	1.01827	1.00967	1.03634	1.02415	1.00364	1.07961	1.03136
	0.339193	0.702289	0.401705	0.0428242	0.361927	0.778611	0.485622	0.279558	0.740202	0.936603	0.622586	0.515596	0.606536	0.69901	0.53406	0.101958	0.247981	0.794416	0.35265	0.577062	0.668741	0.256973	0.610384	0.250596	0.346025	0.936526	0.0740838	0.241833		2.94	0.0380501	0.0549306	0.0548303	0.056653	0.0818435	0.0451781	0.0839227	0.00405929			-0.105	1.00896	1.02177	1.00767	1.02961	1.02202	1.00076	1.0252	1.07935
	0.258916	0.886249	0.399468	0.234017	0.49938	0.645028	0.540146	0.657961	0.481626	0.609795	0.569605	0.320932	0.554029	0.70391	0.651451	0.565634	0.41662	0.819719	0.5084	0.345945	0.284879	0.776312	0.671588	0.386882	-0.00130242	0.97984	0.324973	0.415445		2.95	0.0384465	0.055597	0.0554469	0.0572916	0.082589	0.0456553	0.0846955	0.00412438			-0.104	1.01386	1.02158	1.00616	1.04205	1.04081	1.01	1.07777	0.975787
	0.449619	0.708686	0.568596	0.648188	0.579949	0.441996	0.458031	0.397021	0.492736	0.639347	0.740202	0.504243	0.532721	0.621277	0.498316	0.410138	0.487128	0.697658	0.531099	0.337191	0.656657	0.813652	0.64653	0.413561	0.405944	0.877964	0.206268	0.438636		2.96	0.0388444	0.0562713	0.0560875	0.0579302	0.0833388	0.046135	0.0854683	0.0041913			-0.103	1.00581	1.02119	1.01133	1.03841	1.03352	1.0069	1.00545	0.972828
	0.29284	0.903206	0.608249	0.309217	0.0940492	0.978	0.446856	0.855313	0.553281	0.481018	0.481626	0.20867	0.458899	0.577401	0.611937	-0.098224	0.465872	0.688398	0.503185	0.742206	0.563466	0.469847	0.616351	0.364531	0.240999	0.905084	0.0699191	-0.0946645		2.97	0.0392423	0.0569548	0.0567281	0.0585748	0.0840912	0.0466152	0.0862569	0.00425823			-0.102	1.00964	1.01537	1.00838	1.00821	1.02984	1.00222	1.10401	1.00516
	0.388221	0.89744	0.765385	0.229829	0.565161	0.783256	0.494977	0.290836	0.437434	0.63595	0.492736	0.451249	0.505907	0.612549	0.571394	0.376971	0.483782	0.742175	0.429226	0.500719	0.701267	0.526694	0.552694	0.907778	0.202697	1.10034	0.141392	0.856788		2.98	0.0396421	0.0576382	0.0573733	0.0592336	0.0848436	0.0471053	0.0870496	0.00432515			-0.101	1.01207	1.02144	1.00263	1.03068	1.04013	0.998663	1.03656	1.03351
	0.153705	1.0786	0.356485	0.466439	0.598412	0.629805	0.469626	1.11127	0.522018	0.70525	0.553281	0.187734	0.473201	0.501899	0.458664	0.353108	0.545989	0.85151	0.45245	0.0936411	0.654372	0.462419	0.668741	0.622535	0.214153	0.772846	0.177253	0.595382		2.99	0.0400429	0.0583315	0.0580411	0.0598925	0.0856022	0.0475954	0.0878423	0.00439437			-0.1	1.0089	1.00763	1.00544	1.03929	1.02817	1.0066	1.04764	1.05836
	0.41075	0.866569	0.37772	0.893167	0.468742	0.686058	0.353472	0.625139	0.638977	0.476055	0.437434	0.516223	0.499981	0.550863	0.583069	0.192556	0.466926	0.750495	0.403527	0.229148	0.719513	1.06722	0.284879	0.0363282	0.378918	0.434222	0.15192	0.743573		3	0.0404438	0.0590322	0.0587089	0.0605602	0.0863611	0.0480892	0.0886489	0.00446703			-0.099	1.01385	1.01726	1.00502	1.04676	1.03099	1.00508	1.04458	1.01037
	0.49395	0.684958	0.508331	0.543338	0.353303	0.662213	0.904523	-0.0565255	0.557799	0.650889	0.522018	0.355971	0.334425	0.687094	0.537901	0.445864	0.35265	0.719259	0.562377	0.980143	0.57454	0.155653	0.656657	0.384584	0.097241	0.606973	0.258226	0.274906		3.01	0.0408471	0.0597329	0.0593841	0.0612401	0.0871218	0.0485899	0.0894626	0.00453969			-0.098	1.01801	1.02434	1.00933	1.03555	1.03721	0.995814	1.08477	1.08465
	0.464397	0.641599	0.446942	0.745365	0.480917	0.6168	0.698167	-0.0973905	0.484399	0.449898	0.638977	0.620556	0.544651	0.954826	0.503847	0.193332	0.5084	0.684552	0.514143	0.601693	0.828676	0.482952	0.563466	0.101304	0.212558	0.56965	0.232118	0.74807		3.02	0.0412511	0.0604454	0.0600803	0.0619199	0.0878869	0.0490906	0.0902763	0.00461234			-0.097	1.00461	1.01896	1.00304	1.03289	1.02789	0.998544	1.06205	0.949389
	0.401705	0.655597	0.378769	0.638106	0.485622	0.753945	0.55646	0.264882	0.487275	0.594003	0.557799	0.232673	0.494118	0.625057	0.566429	0.525085	0.531099	0.586438	0.551175	0.248904	0.656462	0.675711	0.889096	0.294117	0.0157402	0.263633	-0.0102743	-0.00683323		3.03	0.0416551	0.0611635	0.0607764	0.0626118	0.0886521	0.0495981	0.0911016	0.00468591			-0.096	1.01557	1.01135	1.00892	1.04004	1.0291	0.998834	1.04909	1.03308
	0.399468	0.766991	0.370838	0.657303	0.540146	0.816765	0.478303	0.508493	0.501891	0.561616	0.484399	0.58512	0.521646	0.611549	0.539665	0.443204	0.503185	0.74873	0.465472	1.06576	0.517502	0.562648	0.701267	0.301717	0.362523	0.540069	0.133304	0.117965		3.04	0.0420622	0.0618816	0.061483	0.0633134	0.0894207	0.0501095	0.0919375	0.00476471			-0.095	1.0171	1.01846	1.01138	1.03707	1.03801	1.00555	1.0068	1.00823
	0.568596	0.814066	0.416762	0.411844	0.458031	0.621775	0.543654	0.610165	0.544225	0.510449	0.487275	0.705007	0.514078	0.614385	0.653907	0.254316	0.429226	0.724737	0.636207	-0.0109916	0.542141	0.561573	0.654372	0.186116	0.0733604	0.568269	0.0944628	0.270584		3.05	0.0424696	0.0626133	0.0622087	0.064015	0.0901917	0.050621	0.0927734	0.00484352			-0.094	1.01688	1.01712	1.01166	1.03829	1.03563	0.999463	1.07174	0.980695
	0.608249	0.448975	0.455052	0.279556	0.446856	0.548058	0.533596	0.371084	0.571361	0.779107	0.501891	0.460308	0.726189	0.620327	0.606536	0.0780366	0.45245	0.635291	0.458852	0.220959	0.615349	0.279344	0.719513	0.112708	0.267865	0.433502	0.159614	0.459179		3.06	0.0428771	0.063349	0.0629344	0.064732	0.0909626	0.0511424	0.0936182	0.00492232			-0.093	1.01196	1.0209	1.00523	1.02865	1.03631	1.00374	1.08124	1.02757
	0.765385	0.199012	0.384246	0.1663	0.494977	0.747354	0.505709	0.784832	0.576311	0.771463	0.544225	0.845756	0.456244	0.65935	0.554029	0.466407	0.00289765	0.653211	0.231355	0.240041	0.728213	0.479838	0.953546	0.0993707	0.266925	0.741515	0.186688	0.148044		3.07	0.0432882	0.0640847	0.0636738	0.0654562	0.0917386	0.0516647	0.0944774	0.00500113			-0.092	1.0134	1.01558	1.00887	1.04392	1.04051	1.00373	1.07451	1.02664
	0.356485	0.877183	0.276193	0.216145	0.469626	0.994632	0.518773	0.266763	0.568214	0.581813	0.571361	0.193462	0.490561	0.684087	0.532721	0.345402	0.403527	0.586875	0.376789	0.31268	0.614374	0.616468	0.828676	0.134018	0.149026	0.815722	0.238678	0.309453		3.08	0.0436993	0.064836	0.0644301	0.0661804	0.092515	0.0521893	0.0953366	0.0050858			-0.091	1.00937	1.0243	1.00582	1.04384	1.02696	1.0067	1.02954	1.05822
	0.37772	0.917534	0.416308	0.164758	0.353472	0.92722	0.533416	0.397042	0.52479	0.628439	0.576311	0.224194	0.431585	0.642768	0.458899	0.403555	0.562377	0.88752	0.457047	0.663153	0.618342	0.579164	0.656462	0.447399	0.0424292	0.981395	0.255271	0.715568		3.09	0.044111	0.0655894	0.0651865	0.0669237	0.0932926	0.0527226	0.0962019	0.00517117			-0.09	1.00823	1.02328	1.00861	1.03419	1.03014	1.00003	1.07193	1.00186
	0.508331	0.462333	0.428732	0.403051	0.69523	0.65907	0.438241	0.707442	0.550296	0.532738	0.568214	0.465955	0.508545	0.544758	0.505907	0.419602	0.514143	0.61315	0.353647	0.67198	0.561364	0.354576	0.517502	0.55304	0.0065959	0.986181	0.177616	0.923177		3.1	0.044526	0.0663429	0.0659599	0.0676712	0.0940741	0.0532559	0.0970857	0.00525654			-0.089	1.00515	1.0223	1.0111	1.03049	1.02909	1.0012	1.12858	1.00252
	0.446942	0.821731	0.305077	0.0599169	0.858967	0.27739	0.68172	0.415989	0.569168	0.459195	0.52479	0.455923	0.675435	0.668775	0.473201	0.320025	0.551175	0.811375	0.459678	1.00326	0.569179	0.448585	0.542141	0.38268	0.0562799	1.07101	0.239148	0.20775		3.11	0.0449411	0.0671139	0.0667478	0.0684188	0.0948556	0.0537947	0.0979696	0.00534192			-0.088	1.01648	1.02054	1.00767	1.02444	1.02564	1.00524	1.01668	1.00095
	0.378769	0.829069	0.374364	0.246418	0.904523	0.41284	0.479409	0.25669	0.534223	0.584271	0.550296	0.540444	0.638125	0.561408	0.499981	0.194755	0.465472	0.66992	0.177133	0.0786794	0.558216	0.369229	0.615349	0.368103	0.473661	1.1693	0.20295	0.763228		3.12	0.0453573	0.0678853	0.0675358	0.0691894	0.0956396	0.0543391	0.0988562	0.00543176			-0.087	1.01356	1.0111	1.00772	1.03949	1.01907	1.00298	1.0342	1.08575
	0.370838	0.822382	0.560248	0.0386611	0.698167	0.313971	0.56164	0.481065	0.81853	0.698364	0.569168	0.187121	0.68036	0.862678	0.334425	0.286286	0.636207	0.590843	-0.0130502	-0.187976	0.702997	0.719055	0.728213	0.327888	0.274898	0.946062	0.17594	0.369181		3.13	0.0457767	0.0686582	0.0683444	0.0699612	0.0964258	0.0548834	0.099766	0.00552412			-0.086	1.0164	1.01522	1.00651	1.04503	1.03244	1.00656	1.1075	1.06215
	0.416762	0.853272	0.375906	0.055939	0.55646	0.50427	0.541951	0.458265	0.569976	0.604207	0.534223	0.269295	0.611737	0.658152	0.544651	0.109942	0.458852	0.674894	0.566185	0.384419	0.58817	0.545237	0.614374	0.232658	0.400932	0.820789	0.21266	0.494851		3.14	0.046196	0.0694477	0.0691649	0.070735	0.097212	0.0554366	0.100676	0.00561649			-0.085	1.01028	1.01762	1.00588	1.03418	1.03916	1.00317	1.12184	1.018
	0.455052	0.91311	0.507163	0.231701	0.478303	0.617192	0.600109	0.224762	0.548914	0.600674	0.81853	0.217027	0.743986	0.306413	0.494118	0.378156	0.231355	0.768831	0.584711	0.381239	0.460065	0.645909	0.618342	0.47793	0.0740838	0.942517	0.0963389	0.73951		3.15	0.0466172	0.0702372	0.0699854	0.071532	0.0980019	0.0559922	0.101586	0.00570885			-0.084	1.0117	1.02632	1.00758	1.04579	1.03795	0.997615	1.06584	1.02669
	0.384246	0.73942	0.518184	0.58639	0.543654	0.555877	0.607874	0.384892	0.666821	0.519953	0.569976	0.54048	0.66743	0.552687	0.521646	0.253934	0.376789	0.658169	0.444785	0.485684	0.532366	0.465158	0.561364	0.291626	0.324973	0.815568	0.0794867	0.317366		3.16	0.0470411	0.0710301	0.0708302	0.072329	0.0987924	0.0565487	0.102522	0.00580407			-0.083	1.00745	1.02615	1.00457	1.03461	1.02775	1.00174	1.05332	1.00107
	0.276193	0.707568	0.486928	0.278509	0.533596	0.835545	0.521341	0.484071	0.701851	0.544356	0.548914	0.502476	0.693334	0.373815	0.514078	0.249379	0.457047	0.548096	0.433203	0.479143	0.483207	0.755913	0.569179	0.599964	0.204665	0.901952	0.200556	0.0899129		3.17	0.0474651	0.0718379	0.0716842	0.0731313	0.0995837	0.0571156	0.103459	0.00590385			-0.082	1.01859	1.02066	1.01004	1.04715	1.04365	1.00469	1.04168	1.01925
	0.416308	0.739873	0.418385	0.743826	0.505709	0.555174	0.658745	0.264729	0.561624	0.599723	0.666821	0.228921	0.47637	0.454131	0.726189	0.242267	0.353647	0.591247	0.485764	0.269574	0.429053	0.369711	0.558216	0.309759	0.206268	0.765565	0.152896	0.969223		3.18	0.0478916	0.0726457	0.0725381	0.0739544	0.100378	0.0576825	0.104396	0.00600362			-0.081	1.01995	1.01514	1.0069	1.04824	1.0249	1.00863	1.08413	1.04375
	0.428732	0.599316	0.194656	0.238322	0.518773	0.68341	0.131099	0.166247	0.591841	0.426657	0.701851	0.263762	0.468636	0.598482	0.456244	0.423607	0.459678	0.622311	0.444167	0.345667	0.508313	0.697449	0.702997	0.235849	0.141392	0.941142	0.059486	0.727895		3.19	0.0483206	0.0734589	0.07342	0.0747774	0.101173	0.0582535	0.105357	0.0061034			-0.08	1.01352	1.01232	1.01043	1.03858	1.03278	1.00228	1.09806	0.992195
	0.305077	0.64013	0.431623	0.393207	0.533416	0.72863	0.504594	0.503477	0.516648	0.548523	0.561624	0.606096	0.580532	0.590512	0.490561	0.416982	-0.0917804	0.479684	0.367626	0.470288	0.654866	0.497802	0.58817	0.43704	0.207111	0.814353	0.203722	0.172333		3.2	0.0487495	0.0742852	0.074308	0.0756095	0.101969	0.0588319	0.106323	0.00620419			-0.079	1.0119	1.01848	1.00813	1.05932	1.03598	1.0056	1.08429	1.00022
	0.374364	0.85916	0.272082	0.389468	0.438241	0.642467	0.466122	0.216607	0.609361	0.387147	0.591841	0.435362	0.581123	0.710671	0.508545	0.513037	0.566185	0.731149	0.45608	0.46046	0.479657	0.552318	0.460065	0.685987	0.177253	0.976886	0.152069	1.17959		3.21	0.0491819	0.0751115	0.0751961	0.0764594	0.102767	0.0594102	0.107289	0.00631181			-0.078	1.01016	1.01884	1.00757	1.04109	1.03845	0.995942	1.07597	1.04757
	0.560248	0.857177	0.340084	0.0116607	0.68172	0.487825	0.505847	0.11491	0.565733	0.544029	0.516648	0.42114	0.410864	0.533868	0.675435	0.270349	0.00915182	0.958568	0.475096	0.373381	0.601924	0.471585	0.532366	0.277617	0.15192	1.1225	0.277651	1.01217		3.22	0.0496162	0.0759452	0.0761158	0.0773094	0.103565	0.059996	0.108276	0.00641942			-0.077	1.01149	1.0201	1.0085	1.03442	1.03532	1.00131	1.114	1.03187
	0.375906	0.702669	0.33431	0.676013	0.479409	0.564519	0.510159	0.328307	0.677616	0.604181	0.609361	0.345414	0.474865	0.734681	0.638125	0.506636	0.584711	0.533709	0.426412	0.410582	0.601526	0.669444	0.483207	0.121537	0.258226	0.916294	0.470611	0.713433		3.23	0.0500505	0.0767902	0.0770385	0.0781723	0.104366	0.0605858	0.109272	0.00652704			-0.076	1.01003	1.01769	1.00904	1.04493	1.02376	1.00316	1.08604	0.986691
	0.507163	0.78037	0.294294	0.403542	0.254955	0.567966	0.571402	0.562212	0.694257	0.54883	0.565733	0.139298	0.530986	0.626447	0.68036	0.471604	0.444785	0.912825	0.366796	0.482819	0.415593	0.715265	0.429053	0.34096	0.232118	0.952455	0.8215	0.290638		3.24	0.0504892	0.0776353	0.0779614	0.0790501	0.105167	0.0611756	0.110268	0.00663465			-0.075	1.01684	1.01983	1.0119	1.0236	1.03344	0.994715	1.12642	1.02153
	0.518184	0.615782	0.383505	0.421875	0.56164	0.757639	0.61198	0.610913	0.671284	0.529185	0.677616	0.37343	0.651614	0.581683	0.611737	0.337814	0.433203	0.78163	0.456875	0.206733	0.0606736	0.852979	0.508313	0.0858405	-0.0102743	0.968977	0.280034	-0.125325		3.25	0.0509292	0.0784897	0.0789193	0.0799279	0.105969	0.0617763	0.111282	0.0067495			-0.074	1.02103	1.01757	1.01063	1.03028	1.03497	1.00783	1.05672	1.00864
	0.486928	0.685133	0.416801	0.247658	0.541951	0.485228	0.582173	0.803787	0.562627	0.503718	0.694257	0.294069	0.480994	0.603538	0.743986	-0.027078	0.485764	0.773798	0.422796	0.506691	0.612265	0.361366	0.654866	0.258816	0.133304	0.909772	0.118035	0.213672		3.26	0.0513692	0.0793537	0.0798772	0.0808229	0.106773	0.0623776	0.112309	0.00686538			-0.073	1.01299	1.01782	1.0071	1.04432	1.02797	1.00678	1.09952	1.10293
	0.418385	0.681433	0.526788	-0.0703763	0.600109	0.698081	0.583714	0.19898	0.505439	0.668603	0.671284	0.395106	0.539651	0.518881	0.66743	0.434489	0.444167	0.72219	0.534756	0.283635	0.605176	0.732295	0.479657	0.278933	0.159614	1.09722	0.207016	0.918848		3.27	0.0518148	0.0802177	0.0808386	0.0817294	0.107578	0.0629817	0.113337	0.00698126			-0.072	1.02672	1.01898	1.01627	1.03717	1.03322	0.996624	1.08308	0.994289
	0.194656	0.914043	0.443258	0.710956	0.793046	0.153945	0.508394	0.193387	0.629866	0.590404	0.562627	0.969223	0.512118	0.511476	0.693334	0.382966	0.367626	0.641929	0.738882	0.597901	0.587492	0.684114	0.444034	0.112844	0.186688	0.963349	0.194349	0.35917		3.28	0.0522609	0.0810932	0.081832	0.082636	0.108383	0.0635946	0.114379	0.00709714			-0.071	1.01109	1.01918	1.0122	1.03683	1.03437	0.999101	1.14018	1.01399
	0.431623	0.582695	0.362882	0.31427	0.914008	0.176885	0.535179	0.455256	0.242766	0.911196	0.505439	0.0613356	0.545277	0.640642	0.47637	0.590291	0.45608	0.578352	0.477896	0.724543	0.52944	0.559401	0.601924	0.268586	0.238678	0.990012	0.206348	0.540056		3.29	0.0527072	0.0819764	0.0828253	0.0835641	0.10919	0.0642076	0.115439	0.00721842			-0.07	1.00909	1.01996	1.00828	1.04426	1.04491	1.01032	1.05812	1.05933
	0.272082	0.92853	0.36144	0.0666904	0.340755	0.751437	0.840638	-0.000871577	0.55282	0.608835	0.629866	0.190062	0.494559	0.720293	1.0028	-0.00412501	0.475096	0.52504	0.530043	0.18424	0.542793	0.340115	0.601526	0.354128	0.255271	0.834001	0.195696	0.471563		3.3	0.0531598	0.0828595	0.0838255	0.0845003	0.109997	0.0648266	0.1165	0.00734299			-0.069	1.02476	1.02156	1.00905	1.03906	1.02745	1.00311	1.01671	1.03236
	0.340084	0.933253	0.453861	0.131666	0.607874	0.564594	0.578336	0.48378	0.496819	0.546596	0.242766	-0.0166839	0.61601	0.567893	0.468636	0.269622	0.426412	0.586005	0.599952	0.381728	0.585147	0.536685	0.415593	0.227668	0.177616	0.939625	0.0175327	0.0598943		3.31	0.0536125	0.0837563	0.0848544	0.0854365	0.110806	0.0654513	0.117571	0.00746757			-0.068	1.00552	1.02135	1.01074	1.03324	1.03189	1.00338	1.12436	1.02615
	0.33431	1.10853	0.312038	0.512291	0.521341	0.681111	0.477437	0.523835	0.538042	0.600358	0.55282	0.44287	0.482926	0.583833	0.580532	0.342095	0.366796	0.644166	0.463574	0.394455	0.625913	0.584698	0.0606736	0.952899	0.239148	0.888771	0.195126	-0.0578795		3.32	0.0540662	0.0846589	0.0858834	0.0863989	0.111615	0.0660759	0.118666	0.00759214			-0.067	1.01083	1.02751	1.01068	1.03634	1.04091	1.00256	1.09128	1.04762
	0.294294	0.591522	0.440605	0.394201	0.658745	0.431703	0.540544	0.370815	0.555718	0.429734	0.496819	0.566705	0.494336	0.354445	0.581123	0.455765	0.456875	0.574206	0.461759	0.388962	0.659005	0.687479	0.612265	0.296606	0.20295	0.777559	0.167333	0.555248		3.33	0.0545257	0.0855615	0.0869224	0.0873657	0.112424	0.06671	0.119761	0.00772006			-0.066	1.00274	1.02006	1.00624	1.0536	1.03388	0.999053	1.04673	1.0978
	0.383505	0.896554	0.356858	0.234939	0.131099	0.770539	0.433797	0.262573	0.511517	0.570075	0.538042	0.239791	0.529088	0.713307	0.410864	0.282783	0.422796	0.767112	0.378939	0.263661	0.602248	0.493737	0.605176	0.396736	0.17594	0.843211	0.21862	0.833266		3.34	0.0549852	0.0864799	0.0879869	0.0883324	0.113235	0.0673463	0.120862	0.00785376			-0.065	1.01568	1.02354	1.01009	1.05248	1.05179	0.996775	1.06175	1.06643
	0.416801	0.997401	0.272394	0.22854	0.504594	0.529772	0.469969	0.297639	0.544233	0.454906	0.555718	0.0907175	0.471347	0.384787	0.474865	0.45402	0.534756	0.776896	0.491794	0.204474	0.534412	0.752481	0.587492	0.501923	0.21266	0.803224	0.23721	0.419658		3.35	0.0554468	0.0874021	0.0890515	0.0893302	0.114046	0.0679838	0.121993	0.00798747			-0.064	1.01541	1.02133	1.01196	1.04648	1.04891	1.0024	1.08167	1.11635
	0.526788	0.592755	0.351433	0.431578	0.466122	0.556038	0.562446	0.399968	0.560389	0.561336	0.511517	0.339273	0.371082	0.801916	0.530986	0.416752	0.738882	1.15974	0.417439	0.277977	0.308783	0.781853	0.52944	0.354949	0.0963389	0.909626	0.291636	0.0143227		3.36	0.0559135	0.0883243	0.0901293	0.0903284	0.114858	0.0686318	0.123125	0.00812117			-0.063	1.01963	1.02186	1.01206	1.03361	1.05064	0.994397	1.0427	1.06775
	0.443258	0.66163	0.381218	-0.151137	0.505847	0.758478	0.375728	0.44964	0.581953	0.5631	0.544233	0.417473	0.48248	1.00528	0.651614	0.627235	0.477896	0.531062	0.832181	0.201425	0.6964	0.573375	0.542793	0.169809	0.0794867	0.789416	0.217331	0.569184		3.37	0.0563803	0.0892646	0.0912292	0.0913304	0.115671	0.0692799	0.124256	0.00825595			-0.062	1.01642	1.02476	1.00747	1.05037	1.0347	1.00197	1.11336	1.05862
	0.362882	0.668875	0.368052	1.16461	0.510159	0.731065	0.705186	0.0692122	0.564664	0.624601	0.560389	0.269036	0.646933	0.627828	0.480994	0.312297	0.530043	0.598066	0.787848	-0.0692848	0.646228	0.724283	0.585147	0.200969	0.200556	0.90845	0.185002	0.264616		3.38	0.0568502	0.0902067	0.0923291	0.0923609	0.116484	0.0699324	0.125425	0.00839923			-0.061	1.02287	1.02189	1.01011	1.04391	1.03616	1.00027	1.04295	0.989462
	0.36144	0.593795	0.458822	0.686544	0.698077	0.446533	0.276916	-0.108415	0.614157	0.634115	0.581953	0.260838	0.75652	0.232298	0.539651	0.535158	0.599952	0.623856	0.450538	0.267223	0.558081	0.579336	0.625913	0.324941	0.152896	0.763355	0.163762	0.511049		3.39	0.0573246	0.0911491	0.0934455	0.0933914	0.117298	0.0705922	0.126593	0.00854251			-0.06	1.00837	1.01851	1.01064	1.04297	1.04719	0.999038	1.10681	1.01555
	0.453861	0.787455	0.616675	0.574633	0.571402	0.720518	0.0414553	0.132444	0.603548	0.590519	0.564664	0.238109	0.510524	0.459407	0.512118	0.895277	0.463574	0.69113	0.639041	0.158003	0.452708	0.546487	0.659005	0.42872	0.059486	0.859025	0.0129233	0.444449		3.4	0.0577989	0.0921113	0.0945805	0.0944301	0.118112	0.0712519	0.127762	0.00868579			-0.059	1.01392	1.02589	1.00591	1.04535	1.03931	0.995602	1.05772	1.05673
	0.37813	0.604471	0.511939	0.751053	0.61198	0.635614	0.627259	0.172555	0.390417	0.568987	0.614157	-0.0592946	0.480927	0.714021	0.545277	0.749361	0.461759	0.721605	0.521852	0.0908439	0.728297	0.524517	0.602248	0.200731	0.203722	1.03038	0.0675365	0.862506		3.41	0.0582777	0.0930735	0.0957154	0.0954937	0.118926	0.0719195	0.128964	0.00882906			-0.058	1.01418	1.02578	1.01159	1.05355	1.03682	1.00055	1.11533	1.04205
	0.312038	0.892369	0.34586	0.389511	0.582173	0.719702	0.533849	0.401556	0.681424	0.618224	0.603548	0.115946	0.474682	0.846884	0.494559	0.743513	0.378939	0.785194	0.578781	0.437457	0.580941	0.469226	0.20541	1.02533	0.152069	0.848043	0.195008	0.176963		3.42	0.05876	0.0940381	0.0968699	0.0965573	0.119742	0.072591	0.130171	0.00898095			-0.057	1.02318	1.02853	1.0131	1.05324	1.05102	1.00457	1.06079	1.00492
	0.440605	0.732418	0.419801	0.348699	0.678689	0.193078	0.636413	0.297543	0.488938	0.464251	0.390417	0.358053	0.536591	0.722418	0.61601	0.246694	0.491794	0.36307	0.610396	0.375006	0.539278	0.658413	0.534412	0.0578727	0.277651	0.665765	0.127328	-0.0329882		3.43	0.0592424	0.0950207	0.0980393	0.0976337	0.120557	0.0732624	0.131378	0.00913426			-0.056	1.01405	1.01964	1.00997	1.04429	1.04421	0.996066	1.11204	1.06094
	0.356858	0.773597	0.512115	0.878876	0.716776	0.336999	0.609722	0.492515	0.0615943	0.944714	0.681424	0.63735	0.540401	0.600874	0.482926	0.361193	0.417439	0.611146	0.43356	0.323654	0.668872	0.402762	0.308783	0.781136	0.470611	0.703232	0.169946	0.971476		3.44	0.0597303	0.0960034	0.0992088	0.0987312	0.121373	0.0739451	0.132614	0.00928757			-0.055	1.01006	1.02473	1.0113	1.04686	1.05081	1.00412	1.03312	1.05303
	0.272394	0.803569	0.403491	0.0263645	0.583714	0.55428	0.853886	-0.126185	0.534324	0.534321	0.488938	0.201356	0.596875	0.581998	0.494336	0.521596	0.832181	0.214134	0.67909	0.433607	0.611152	0.501002	0.6964	0.678118	0.75895	0.822605	0.24638	0.919052		3.45	0.060221	0.0969905	0.100401	0.0998288	0.122189	0.0746282	0.13386	0.00944089			-0.054	1.01449	1.01518	1.01201	1.05844	1.03513	0.992276	1.00927	1.08576
	0.351433	0.759332	0.357887	0.278608	0.508394	0.794164	0.377302	-0.121555	0.514178	0.561319	0.534324	0.391357	0.663324	0.487685	0.529088	0.334204	0.787848	0.441345	0.458072	0.352178	0.107246	0.837767	0.646228	0.395818	0.280034	0.860367	0.0152064	0.118712		3.46	0.0607116	0.0979937	0.101604	0.100944	0.123005	0.0753142	0.135107	0.00960054			-0.053	1.00742	1.02345	1.01009	1.05367	1.05093	0.99614	1.06749	1.05467
	0.381218	0.503542	0.48071	0.160149	0.535179	0.603965	0.500534	0.442606	0.634847	0.396056	0.514178	0.0928459	0.521353	0.626089	0.471347	0.409233	0.450538	0.31741	0.438547	0.516509	0.464884	0.336812	0.558081	0.326889	0.118035	1.03292	0.289144	0.459157		3.47	0.0612092	0.0989969	0.102807	0.102076	0.123822	0.0760089	0.136378	0.00976436			-0.052	1.01112	1.02644	1.00823	1.05266	1.03875	0.997681	1.06614	1.03022
	0.368052	0.590894	0.4025	0.285801	0.664999	0.739504	0.639455	0.435594	0.537459	0.564274	0.634847	0.277317	0.57976	0.572728	0.371082	0.308077	0.639041	0.717378	0.513004	0.260631	0.617079	0.375229	0.452708	0.0804166	0.207016	0.905377	0.179676	0.622586		3.48	0.0617085	0.100007	0.104035	0.103208	0.124639	0.0767037	0.137665	0.00992818			-0.051	1.01726	1.02292	1.00623	1.04835	1.04862	0.998621	1.05833	1.05355
	0.458822	0.657417	0.540525	0.128056	0.840638	0.7306	0.560521	0.673235	0.483853	0.610411	0.537459	0.139215	0.478561	0.720872	0.48248	0.195162	0.521852	0.663674	0.592122	0.913098	0.623328	0.448095	0.728297	0.192453	0.194349	0.978033	0.153715	0.702882		3.49	0.0622079	0.101031	0.105272	0.104363	0.125456	0.0774046	0.138952	0.010092			-0.05	1.01804	1.02273	1.01015	1.05795	1.05367	0.99646	1.08825	1.02293
	0.616675	0.585679	0.379488	0.332407	0.578336	0.488191	0.611156	0.246977	0.507436	0.614042	0.483853	0.177419	0.504188	0.661405	0.646933	0.480745	0.578781	0.505115	0.456486	0.243104	0.635818	0.77713	0.580941	0.0816454	0.206348	0.832907	0.193555	1.02129		3.5	0.0627155	0.102055	0.106508	0.10553	0.126273	0.0781109	0.140258	0.0102597			-0.049	1.02222	1.02112	1.00726	1.05427	1.041	0.989521	1.05894	1.11108
	0.511939	0.564054	0.396601	0.292507	0.477437	0.465251	0.483004	0.779189	0.675615	0.519205	0.507436	0.360731	0.697953	0.394726	0.75652	0.103277	0.610396	0.693625	0.486342	0.370869	0.421497	0.83249	0.539278	0.418587	0.195696	0.800577	0.372067	0.283857		3.51	0.0632237	0.103088	0.107771	0.106698	0.12709	0.0788172	0.141587	0.0104345			-0.048	1.01191	1.02236	1.00942	1.06484	1.05353	0.994735	1.16107	1.03977
	0.34586	0.634694	0.458285	0.75794	0.540544	0.608499	0.551222	0.305882	0.566109	0.608478	0.675615	0.105761	0.465639	0.748381	0.510524	0.585115	0.43356	0.840935	0.509048	1.11773	0.600217	0.494188	0.668872	0.0722313	0.0175327	1.06222	0.155983	0.691162		3.52	0.0637325	0.104133	0.10904	0.107893	0.127907	0.0795331	0.142915	0.0106093			-0.047	1.01858	1.02785	1.00757	1.05351	1.05518	0.982912	1.08529	1.07733
	0.419801	0.608809	0.381472	0.921568	0.433797	0.568669	0.715706	0.621157	0.55757	0.635148	0.566109	0.357017	0.607041	0.792007	0.480927	0.408022	0.67909	0.27493	0.530188	0.492902	0.534149	0.599343	0.611152	0.460134	0.195126	0.618834	0.242265	0.773381		3.53	0.06425	0.105178	0.110308	0.109096	0.128724	0.0802509	0.144258	0.0107841			-0.046	1.02446	1.02198	1.0099	1.05259	1.05432	0.99144	1.09431	1.07056
	0.512115	0.687125	0.447422	0.732969	0.469969	0.608683	0.70589	0.659943	0.668127	0.888813	0.55757	0.0261892	0.501225	0.734894	0.474682	0.115492	0.458072	0.723428	0.377549	0.503088	0.615437	0.335883	0.464884	1.01052	0.167333	0.824795	0.190908	1.15186		3.54	0.0647675	0.106235	0.111606	0.1103	0.129541	0.08097	0.145628	0.0109601			-0.045	1.01544	1.0242	1.00542	1.06599	1.05154	0.990856	1.1015	1.13796
	0.403491	0.766277	0.503105	0.456742	0.562446	0.533026	0.530608	0.114707	0.530795	0.556022	0.668127	0.335227	0.543835	0.474765	0.536591	0.398133	0.438547	0.502006	0.513839	1.03238	0.628093	0.285714	0.617079	0.24782	0.21862	1.00369	0.238957	0.416481		3.55	0.0652868	0.107301	0.112905	0.111536	0.130358	0.0816993	0.146999	0.0111464			-0.044	1.01151	1.02849	1.00895	1.05995	1.04954	0.990607	1.11332	1.05277
	0.357887	0.759942	0.462615	0.371743	0.375728	0.820591	0.618126	0.619493	0.576308	0.429591	0.530795	0.492525	0.522882	0.570102	0.540401	0.288112	0.513004	0.548758	0.163164	0.19188	0.543953	0.659971	0.623328	0.378658	0.23721	0.787717	0.191715	0.511688		3.56	0.0658138	0.108368	0.114205	0.112776	0.131175	0.0824285	0.148377	0.0113328			-0.043	1.00907	1.03237	1.0111	1.06559	1.05092	0.985042	1.13427	1.0946
	0.48071	0.678992	0.316346	0.0219292	0.705186	1.03836	0.500451	0.90172	0.54664	0.328867	0.576308	0.308531	0.611313	0.634681	0.596875	0.389705	0.592122	0.431681	0.458293	0.0657226	0.324898	0.838244	0.635818	0.201866	0.291636	0.808522	0.152148	0.272303		3.57	0.0663408	0.109448	0.115534	0.114017	0.131992	0.0831623	0.14979	0.0115191			-0.042	1.0204	1.02806	1.00863	1.06038	1.06583	0.9918	1.07108	1.08049
	0.399693	0.632699	0.40107	0.435952	0.276916	1.02816	0.542435	0.389769	0.432435	0.444817	0.54664	0.561942	0.532198	0.47653	0.663324	0.235656	0.456486	0.91759	0.422708	0.329163	0.686227	0.274203	0.421497	0.496105	0.217331	1.0119	0.13943	0.269825		3.58	0.0668709	0.110536	0.116863	0.115294	0.132809	0.0839029	0.151203	0.0117055			-0.041	1.00975	1.03039	1.01154	1.06805	1.06858	0.985641	1.15014	1.12368
	0.4025	0.482136	0.240608	-0.0626949	0.0414553	1.10115	0.536753	0.45623	0.481745	0.717687	0.432435	0.0911733	0.438619	0.332597	0.521353	0.247361	0.486342	0.623515	0.529054	0.728956	0.518902	0.573223	0.600217	0.114056	0.185002	0.835107	0.165317	-0.00302733		3.59	0.0674077	0.111624	0.118195	0.116571	0.133626	0.0846435	0.152619	0.0119019			-0.04	1.02341	1.032	1.00842	1.05167	1.07118	0.987821	1.05591	1.04135
	0.540525	0.949269	0.319584	0.567496	0.627259	0.369808	0.541499	0.541182	0.769772	0.728145	0.481745	0.959746	0.48906	0.582973	0.57976	0.34391	0.509048	0.772198	0.535823	0.283258	0.406426	1.02898	0.534149	0.280874	0.163762	0.757434	0.194864	0.690209		3.6	0.0679445	0.112728	0.119553	0.117854	0.134442	0.0853919	0.154074	0.0121004			-0.039	1.02056	1.03262	1.00459	1.0544	1.05545	0.983683	1.08081	1.073
	0.379488	0.622324	0.389524	0.0939855	0.533849	0.50512	0.472613	0.221803	0.589513	0.59945	0.769772	0.484867	0.472033	0.673235	0.478561	0.244669	0.530188	0.534895	0.288163	0.766402	0.621516	0.407677	0.615437	0.716156	-0.0280973	1.04468	0.412576	0.43202		3.61	0.0684857	0.113838	0.12091	0.119168	0.135258	0.0861438	0.15553	0.0122988			-0.038	1.00955	1.0387	1.00869	1.04596	1.05972	0.978904	1.13379	1.07999
	0.396601	0.773772	0.400056	0.573214	0.636413	0.749416	0.521528	0.730067	0.714412	0.323135	0.589513	0.519588	0.485815	0.460838	0.504188	0.4732	0.377549	0.595898	0.452086	0.678227	0.578904	0.27607	0.628093	0.245872	0.0129233	0.703997	0.149934	0.235244		3.62	0.0690324	0.114947	0.122273	0.120482	0.136074	0.0868956	0.156986	0.0124972			-0.037	1.01542	1.02972	1.00627	1.08499	1.066	0.984745	1.10133	1.03099
	0.381472	0.770761	0.380716	0.361894	0.609722	0.527434	0.624923	-0.112617	0.513855	0.746063	0.714412	0.00722238	0.626727	0.856644	0.697953	0.308433	0.513839	0.558063	0.431635	0.802162	0.751579	1.044	0.543953	0.393261	-0.0678248	1.12798	0.151072	1.02273		3.63	0.0695792	0.116075	0.123657	0.121807	0.136889	0.0876585	0.158481	0.0127031			-0.036	1.00915	1.03246	1.00828	1.05281	1.05435	0.983293	1.10113	1.08618
	0.447422	0.83624	0.271784	0.251516	0.511422	0.257558	0.472571	-0.00202766	0.441786	0.522099	0.513855	0.373643	0.535949	0.328414	0.465639	0.43987	0.163164	0.926292	0.401963	0.143697	0.663569	0.579395	0.324898	0.817453	0.268057	0.811092	0.209574	0.701726		3.64	0.0701318	0.117207	0.125041	0.123159	0.137704	0.0884215	0.159979	0.0129141			-0.035	1.01535	1.02236	1.00881	1.07857	1.07925	0.979644	1.12741	1.0601
	0.503105	0.855577	0.452379	0.638797	0.853886	0.314254	0.573857	0.688868	0.43332	0.666972	0.441786	0.224759	0.550237	0.596173	0.607041	0.410376	0.458293	0.569965	0.264394	0.662105	0.585439	0.44712	0.585684	0.233866	0.0675365	0.990225	0.167771	0.214719		3.65	0.0706888	0.118338	0.126433	0.12451	0.138519	0.0891875	0.161477	0.0131252			-0.034	1.01262	1.02897	1.00042	1.07436	1.07155	0.982053	1.14102	1.04045
	0.462615	0.618897	0.223687	0.361783	0.377302	0.641412	0.752838	0.556726	0.470414	0.597772	0.43332	0.376737	0.548971	0.449057	0.501225	0.0782175	0.422708	0.771342	0.186979	0.399167	0.603648	0.570876	0.686227	0.201749	0.127328	0.935846	0.0351694	0.0713784		3.66	0.0712458	0.119491	0.127842	0.125878	0.139332	0.0899616	0.163008	0.0133363			-0.033	1.01701	1.03251	1.01039	1.06911	1.08798	0.973653	1.1395	1.00093
	0.316346	0.709295	0.330375	0.0773739	0.500534	0.679078	0.597023	0.377506	0.729524	0.598561	0.470414	0.230184	0.455441	0.533035	0.543835	0.378024	0.529054	0.766779	0.433006	0.442165	0.74057	0.489344	0.518902	0.318342	-0.096892	0.797605	-0.0369847	0.752784		3.67	0.0718101	0.120644	0.129251	0.127267	0.140146	0.0907357	0.164549	0.0135518			-0.032	1.02027	1.02421	1.00054	1.05768	1.07855	0.975311	1.10992	1.11108
	0.40107	0.950156	0.398688	0.426512	0.639455	0.694277	0.587836	0.00589763	0.527974	0.550285	0.729524	0.297604	0.455534	0.402889	0.522882	0.421298	0.535823	0.640624	0.655265	0.592901	0.498116	0.633262	0.406426	0.180373	0.169946	0.935782	0.0358849	0.144724		3.68	0.0723775	0.121799	0.13067	0.128657	0.140959	0.091516	0.166089	0.0137762			-0.031	1.01888	1.04063	1.0018	1.087	1.08881	0.971174	1.07988	1.03075
	0.240608	0.640441	0.402571	1.00182	0.560521	0.602265	0.47625	0.78613	0.636425	0.643899	0.527974	0.227348	0.634183	0.507397	0.611313	0.440897	0.288163	0.807609	0.458445	0.560395	0.33596	0.653821	0.578904	0.513524	0.24638	0.83687	0.20023	0.323333		3.69	0.072945	0.122975	0.132103	0.130067	0.141772	0.0923011	0.167657	0.0140005			-0.03	1.00829	1.03069	1.00175	1.05489	1.09379	0.98636	1.06558	1.03715
	0.319584	0.643604	0.44499	0.570015	0.611156	0.641292	0.617309	0.302517	0.562083	0.58262	0.636425	0.0257042	0.603974	0.413141	0.532198	0.461177	0.452086	1.07383	0.43409	0.381021	0.545174	0.540493	0.751579	0.0713752	0.0152064	0.589717	0.458421	0.0436934		3.7	0.0735211	0.12415	0.133536	0.131494	0.142584	0.0930861	0.169239	0.0142249			-0.029	1.02558	1.03674	1.0069	1.08763	1.0965	0.967202	1.16894	1.09787
	0.389524	0.810315	0.466685	0.515164	0.483004	0.729042	0.517777	0.264055	0.57633	0.63337	0.562083	0.0850624	0.45023	0.317053	0.438619	0.225947	0.431635	0.780873	0.374916	-0.0842585	0.54884	0.450615	0.663569	-0.0260443	0.289144	0.952728	0.124269	0.540484		3.71	0.0740991	0.125329	0.134979	0.132921	0.143395	0.0938805	0.170821	0.0144503			-0.028	1.02218	1.0327	1.00522	1.07623	1.09126	0.957984	1.09325	1.07588
	0.400056	1.04886	0.389329	0.221017	0.551222	0.499019	0.324438	0.287019	1.08229e-05	0.930477	0.57633	0.419139	0.521158	0.620516	0.48906	0.28808	0.401963	0.688276	0.489965	0.336345	0.358949	0.569223	0.585439	0.301359	0.179676	0.930101	0.167382	0.325074		3.72	0.0746772	0.126527	0.136434	0.134374	0.144205	0.0946765	0.172424	0.0146886			-0.027	1.0222	1.0454	1.00061	1.07818	1.08039	0.979986	1.11112	1.04675
	0.380716	0.562624	0.37988	-0.11536	0.715706	0.4343	0.526134	0.25186	0.636718	0.679922	1.08229e-05	0.0942777	0.456508	0.62132	0.472033	0.540728	0.264394	0.478773	0.356711	0.714114	0.410092	0.631829	0.603648	0.367866	0.153715	0.698896	0.207974	0.518497		3.73	0.0752655	0.127725	0.137888	0.135839	0.145015	0.095474	0.174047	0.0149269			-0.026	1.03408	1.03547	1.00501	1.08166	1.09017	0.945764	1.12298	1.07153
	0.271784	0.932998	0.264435	0.681612	0.70589	0.717222	0.495482	0.48423	0.576135	0.697181	0.636718	0.0411313	0.45224	0.594942	0.485815	0.324845	0.186979	0.967488	0.45489	0.336129	0.510905	0.478975	0.74057	0.497095	0.193555	0.70439	-0.0200635	0.531882		3.74	0.0758543	0.128928	0.139355	0.137303	0.145824	0.0962807	0.175669	0.0151652			-0.025	1.03453	1.05165	1.0052	1.08393	1.0737	0.970421	1.09928	1.06203
	0.452379	0.747505	0.366207	0.309112	0.530608	0.796506	0.630392	0.260658	0.503119	0.479608	0.576135	0.153984	0.614247	0.841719	0.626727	0.651171	0.433006	0.714992	0.439213	0.653856	0.583902	0.5875	0.498116	0.502073	0.372067	0.517	0.275521	0.32589		3.75	0.0764439	0.130148	0.14083	0.138798	0.146632	0.0970875	0.177307	0.0154035			-0.024	1.02278	1.03969	1.00168	1.10126	1.1036	0.956605	1.21418	1.09421
	0.398922	0.620069	0.318563	0.422924	0.618126	0.555306	0.555538	0.353236	0.614258	0.661858	0.503119	0.323675	0.584932	0.595668	0.535949	0.333126	0.655265	0.691838	0.477986	-0.0826878	0.601071	0.326116	0.545174	0.267133	0.155983	0.985949	0.0940655	0.397733		3.76	0.0770437	0.131368	0.142304	0.1403	0.14744	0.0978989	0.178969	0.0156538			-0.023	1.0358	1.04614	1.00116	1.08985	1.08362	0.942121	1.16659	1.07154
	0.223687	0.875895	0.274136	0.539124	0.500451	0.635767	0.215285	0.0625045	0.561525	0.370341	0.614258	0.25036	0.214166	0.692456	0.550237	0.272643	0.458445	0.593765	0.513666	0.742291	0.586	0.642257	0.54884	0.462608	0.242265	0.779782	0.144547	0.439726		3.77	0.0776434	0.132596	0.143792	0.141802	0.148246	0.0987164	0.180631	0.0159068			-0.022	1.0267	1.04824	0.999043	1.09725	1.09989	0.963206	1.16116	1.07225
	0.330375	0.637902	0.302724	0.111985	0.542435	0.550243	0.562264	0.257644	0.563756	0.644348	0.561525	0.190449	0.516673	0.514467	0.548971	0.198938	0.43409	0.548025	0.428536	0.315166	0.645439	0.829554	0.358949	0.190474	0.190908	0.68533	0.178408	0.368559		3.78	0.0782455	0.133838	0.145285	0.143339	0.149052	0.0995338	0.182302	0.0161597			-0.021	1.02712	1.04416	0.995432	1.08083	1.10182	0.95402	1.16347	1.12664
	0.398688	0.778806	0.352268	0.0594589	0.536753	0.810291	0.507697	0.334515	0.534925	0.73873	0.563756	0.723702	0.394378	0.582059	0.455441	-0.00811935	0.374916	0.67157	0.428505	0.398999	0.776778	0.0687263	0.410092	0.513068	0.238957	0.712812	0.163425	0.279137		3.79	0.0788563	0.135081	0.146778	0.144878	0.149856	0.100359	0.184002	0.0164126			-0.02	1.03445	1.04929	0.996451	1.09716	1.09915	0.949466	1.1662	1.12302
	0.402571	0.875745	0.563719	0.616991	0.541499	0.707668	0.232747	0.960483	0.638141	0.609958	0.534925	0.319988	0.537816	0.62104	0.455534	0.746814	0.489965	0.81961	0.464276	0.614847	0.485791	0.428011	0.510905	0.253068	0.191715	0.89637	0.144413	0.597979		3.8	0.0794671	0.136333	0.148283	0.14642	0.150659	0.101187	0.185702	0.0166743			-0.019	1.03912	1.04929	1.00079	1.09882	1.11729	0.957346	1.12284	1.08226
	0.44499	0.577528	0.523207	0.518538	0.472613	0.608142	0.393422	0.431711	0.562993	0.582438	0.638141	0.492511	0.594083	0.42584	0.634183	0.32749	0.356711	0.957901	0.490006	0.265365	0.604239	0.643682	0.583902	0.439839	0.152148	0.863299	0.143331	0.930667		3.81	0.0800817	0.137597	0.149793	0.147995	0.151462	0.102015	0.187405	0.0169426			-0.018	1.03366	1.05008	0.992128	1.11097	1.12023	0.923333	1.18672	1.14399
	0.466685	0.604524	0.416662	0.393333	0.521528	0.550812	0.535881	0.298291	0.601383	0.567537	0.562993	0.0973866	0.50767	0.620651	0.603974	0.37435	0.45489	0.754522	0.509192	0.3454	-0.0536803	0.98216	0.601071	0.49839	0.13943	0.83355	0.181219	0.637161		3.82	0.0807037	0.138861	0.151302	0.14957	0.152263	0.102854	0.189141	0.0172108			-0.017	1.02828	1.05661	0.997228	1.10122	1.13493	0.946558	1.18473	1.19214
	0.389329	0.6435	0.129818	0.399257	0.624923	0.687574	0.609768	-0.011589	0.651408	0.468467	0.601383	0.35221	0.526506	0.562313	0.521158	0.449804	0.439213	0.728702	0.591017	0.525804	0.628494	0.544129	0.586	0.160439	0.0896221	0.882109	-0.0435407	0.707808		3.83	0.0813257	0.140137	0.152824	0.151153	0.153063	0.103693	0.190877	0.0174791			-0.016	1.02907	1.06168	0.995985	1.0831	1.11964	0.921818	1.14328	1.10415
	0.37988	0.608538	0.537608	0.7957	0.472571	0.669648	0.352528	0.390092	0.542324	0.439991	0.651408	0.466464	0.447866	0.696527	0.456508	0.83251	0.477986	0.478421	0.596373	0.457151	0.59321	0.51984	0.645439	-0.0090536	0.165317	0.396207	0.1937	0.782454		3.84	0.081953	0.141424	0.154348	0.152764	0.153863	0.104534	0.192612	0.0177525			-0.015	1.04417	1.06504	0.992727	1.08914	1.11837	0.929291	1.20715	1.10511
	0.264435	0.820931	0.365494	0.609629	0.573857	0.409641	0.458554	0.120082	0.656056	0.259382	0.542324	0.289455	0.706857	0.548178	0.45224	0.342372	0.513666	0.844668	0.543563	0.931346	0.520711	0.623336	0.776778	0.144839	0.194864	0.883054	0.398793	0.380538		3.85	0.0825863	0.14271	0.155872	0.154375	0.15466	0.105384	0.19438	0.0180368			-0.014	1.03607	1.05723	0.987102	1.08939	1.12321	0.910142	1.1164	1.10384
	0.366207	0.7207	0.490366	-0.151142	0.752838	0.349598	0.504548	0.317708	0.3282	0.993786	0.656056	0.331042	0.45607	0.561614	0.614247	0.485291	0.428536	0.871739	0.429005	0.524812	0.198935	0.651913	0.485791	0.717735	0.412576	0.92219	0.216863	0.79304		3.86	0.0832197	0.14401	0.157408	0.155997	0.155456	0.106233	0.196149	0.0183212			-0.013	1.03724	1.07153	0.988856	1.07536	1.13264	0.918112	1.13494	1.05611
	0.318563	0.868598	0.431759	0.695852	0.597023	0.702038	0.630666	0.525597	0.535807	0.646082	0.535807	0.369577	0.548926	0.482559	0.584932	0.148115	0.428505	0.760981	0.516008	0.893521	0.53882	0.592248	0.604239	0.294163	0.149934	0.992291	0.14113	0.266846		3.87	0.0838598	0.145318	0.158945	0.157643	0.156251	0.107088	0.197918	0.0186056			-0.012	1.04247	1.07817	0.986886	1.06855	1.14216	0.876181	1.16205	1.1027
	0.274136	0.514022	0.548815	0.499164	0.587836	0.78853	0.5053	0.384973	0.606758	0.538327	0.606758	0.323673	0.47803	0.573152	0.214166	0.48632	0.464276	0.559483	0.639112	0.329598	0.583154	0.83189	0.628494	0.764523	0.151072	0.735062	0.094775	1.04911		3.88	0.0845046	0.146625	0.160482	0.159289	0.157044	0.107947	0.199712	0.018891			-0.011	1.04602	1.07863	0.986188	1.05504	1.13856	0.892493	1.1439	1.14145
	0.302724	0.910524	0.41952	0.442093	0.47625	0.597952	0.700832	0.525144	0.315331	0.598977	0.315331	0.175612	0.416817	0.661181	0.516673	0.138327	0.490006	0.730615	0.471825	0.259115	0.648731	1.0881	0.59321	0.7137	0.209574	0.917418	0.201631	0.482071		3.89	0.0851494	0.147949	0.16203	0.16095	0.157837	0.108807	0.201512	0.0191922			-0.01	1.04381	1.08606	0.982192	1.0428	1.12835	0.862302	1.11479	1.14484
	0.352268	1.1697	0.476167	0.243635	0.617309	0.602187	0.56766	0.349556	0.544998	0.453444	0.544998	0.17311	0.491056	0.653881	0.394378	0.684793	0.509192	0.581427	0.41466	0.424267	0.575909	0.563836	0.520711	-0.0227782	0.167771	0.923048	0.117602	0.894797		3.9	0.0858025	0.149278	0.163578	0.162629	0.158627	0.109676	0.203312	0.0194935			-0.009	1.05112	1.09246	0.981277	1.0304	1.13557	0.849968	1.04687	1.12657
	0.563719	0.534181	0.294563	0.329846	0.517777	0.676769	0.589474	0.299021	0.589805	0.594865	0.589805	0.177932	0.52457	0.475395	0.537816	0.501573	0.591017	0.936026	0.546992	0.374827	0.395546	0.583844	0.198935	0.326838	0.0351694	0.842798	0.182855	0.814766		3.91	0.0864588	0.150607	0.165126	0.164309	0.159416	0.110546	0.205131	0.0197948			-0.008	1.05352	1.09867	0.976352	1.00314	1.11075	0.83471	1.0715	1.08625
	0.523207	0.711245	0.536068	1.13201	0.324438	0.564114	0.474029	0.262294	0.51332	0.45724	0.51332	0.44059	0.482223	0.772755	0.594083	0.0373723	0.596373	0.636517	0.524364	0.251441	0.58361	0.509729	0.53882	0.247958	-0.0369847	0.800946	0.28106	0.620085		3.92	0.0871151	0.151954	0.166683	0.166007	0.160204	0.111417	0.206958	0.020096			-0.007	1.04151	1.10093	0.972422	0.960879	1.10756	0.8102	1.03417	1.07279
	0.416662	0.680647	0.506061	0.288641	0.526134	0.426497	0.379607	0.251776	0.551777	0.546023	0.551777	0.614508	0.542507	0.630216	0.50767	0.142621	0.543563	0.485074	0.385369	0.255443	0.560532	0.525792	0.583154	0.367569	0.0358849	0.860291	0.138444	0.560486		3.93	0.0877813	0.153303	0.16824	0.167719	0.160989	0.112297	0.208786	0.0204115			-0.006	1.04101	1.11666	0.959734	0.919808	1.09197	0.783746	0.956952	1.07756
	0.129818	0.961659	0.190117	-0.00953244	0.495482	0.577444	0.56169	0.361593	0.546245	0.737326	0.546245	0.425555	0.571883	0.453158	0.526506	0.437504	0.429005	0.666551	0.237413	0.187634	0.525498	0.594921	0.648731	0.352087	0.20023	1.04562	0.105039	0.0966169		3.94	0.0884493	0.154653	0.169798	0.169431	0.161773	0.113177	0.210626	0.0207304			-0.005	1.03169	1.13012	0.95334	0.846807	1.02087	0.737781	0.905133	1.0052
	0.537608	1.08886	0.48184	0.785286	0.630392	0.472183	0.480881	0.417969	0.652561	0.471256	0.652561	0.262563	0.534833	0.470553	0.447866	0.413835	0.516008	0.428616	0.550742	0.462954	0.534341	0.322723	0.575909	0.49349	0.458421	0.751996	0.452699	0.0870743		3.95	0.0891172	0.156022	0.171362	0.171165	0.162556	0.114062	0.212478	0.0210493			-0.004	0.995056	1.13877	0.937802	0.772288	0.975907	0.72781	0.906584	0.972807
	0.365494	0.678186	0.525257	0.360237	0.555538	0.52461	0.590582	0.148472	0.495701	0.587833	0.495701	0.115185	0.426464	0.572758	0.706857	0.866135	0.639112	0.564625	0.150794	0.153045	0.645938	0.436454	0.395546	0.229779	0.124269	0.877803	0.188209	0.691448		3.96	0.0897966	0.157392	0.172926	0.172908	0.163335	0.114952	0.21433	0.0213682			-0.003	0.943372	1.15158	0.917999	0.649647	0.882123	0.675795	0.8072	0.86322
	0.490366	0.447947	0.393394	0.979082	0.215285	0.922312	0.582139	0.419375	0.558143	0.581152	0.558143	0.252356	0.645077	0.55529	0.45607	0.217176	0.471825	0.68052	0.52333	0.493346	0.483138	0.345446	0.58361	0.204456	0.0482497	0.607176	0.21447	0.814893		3.97	0.0904763	0.158764	0.174491	0.174651	0.164115	0.115843	0.21619	0.0216972			-0.002	0.852846	1.12939	0.887102	0.510782	0.718214	0.640076	0.632523	0.737853
	0.431759	0.68435	0.360246	0.482799	0.562264	0.520184	0.555229	0.351455	0.4546	0.873634	0.4546	0.447016	0.617371	0.589316	0.548926	0.367942	0.41466	1.12956	0.413412	0.188338	0.619674	0.509554	0.560532	0.623145	0.167382	0.7601	0.301813	0.507127		3.98	0.0911571	0.160153	0.17606	0.176418	0.164891	0.11674	0.218062	0.0220345			-0.001	0.665376	0.979312	0.823481	0.326386	0.487213	0.606774	0.47641	0.56487
	0.548815	0.755162	0.496525	0.676712	0.507697	0.623969	0.472673	0.642604	0.538469	0.760632	0.538469	0.122976	0.514234	0.601881	0.47803	0.237878	0.546992	0.502003	0.486669	0.217328	0.6453	0.616209	0.525498	0.667939	0.207974	0.998016	0.0334531	0.0340893		3.99	0.0918486	0.161543	0.17763	0.17819	0.165665	0.117641	0.219935	0.0223718			0	0.460056	0.663137	0.736127	0.203717	0.249874	0.586764	0.34334	0.361594
	0.41952	0.824247	0.223901	0.212924	0.232747	0.633584	0.548935	-0.0443442	0.528254	0.526372	0.528254	0.277751	0.601763	0.674357	0.416817	0.398352	0.524364	0.510135	0.471521	0.343637	0.618614	0.497661	0.534341	0.459733	-0.0200635	0.808751	0.0610429	0.58627		4	0.09254	0.162936	0.1792	0.179962	0.166439	0.118542	0.221812	0.0227091			0.001	0.686516	1.01294	0.821355	0.33056	0.484465	0.625351	0.541937	0.565098
	0.476167	0.692244	0.36436	0.295741	0.535881	0.639165	0.618094	0.711157	0.543749	0.613387	0.543749	0.212183	0.624479	0.619526	0.491056	0.284335	0.385369	0.73179	0.479378	0.164946	0.614128	0.493742	0.645938	0.256013	0.275521	0.793677	0.218693	0.748829		4.01	0.0932341	0.164344	0.180773	0.181761	0.167208	0.119452	0.2237	0.0230521			0.002	0.868902	1.13023	0.92248	0.504959	0.735451	0.695841	0.593182	0.768409
[truncated: 2,599 more rows]
[truncated: 33 more columns]

## Sheet: Figure S1
dA19			dC19			dT19			dTab19			dT38			rA19			rC19			rU19
[truncated: 61 more rows]

[truncated: 4 more sheets: Figure S2, Figure S3, Figure S4, Figure S5]
